# Supplementary material for: 3-Cyano­anilinium iodide monohydrate
Source: Acta Crystallogr Sect E Struct Rep Online. 2010 Nov 24;66(Pt 12):o3295. doi: 10.1107/S1600536810048294 (PMC3011625; doi:10.1107/S1600536810048294)
Supplement: Supplementary file 2 [file e-66-o3295-Isup2.hkl]

# 
# h,k,l, Fc-squared, Fo-squared, sigma(Fo-squared) and status flag 
# 
data_I
_shelx_title ' 1                      R =  New: P21/c' 
_shelx_refln_list_code          4 
_shelx_F_calc_maximum      200.26 
_exptl_crystal_F_000       504.00 
_reflns_d_resolution_high  0.7700 
 
loop_ 
 _symmetry_equiv_pos_as_xyz 
 'x, y, z' 
 '-x, y+1/2, -z+1/2' 
 '-x, -y, -z' 
 'x, -y-1/2, z-1/2' 
 
_cell_length_a     8.0436 
_cell_length_b    16.6030 
_cell_length_c     7.6746 
_cell_angle_alpha  90.000 
_cell_angle_beta  115.390 
_cell_angle_gamma  90.000 
 
_shelx_F_squared_multiplier     1.000 
 
loop_ 
 _refln_index_h 
 _refln_index_k 
 _refln_index_l 
 _refln_F_squared_calc 
 _refln_F_squared_meas 
 _refln_F_squared_sigma 
 _refln_observed_status 
   2   0   0    23185.02    22810.55    299.73 o 
   3   0   0    23019.32    22368.38    368.23 o 
   4   0   0     1498.84     1462.61     35.03 o 
   5   0   0     9276.17     9304.63    211.91 o 
   6   0   0     1050.16     1124.32     33.78 o 
   7   0   0     1576.19     1531.08     70.82 o 
   8   0   0     1504.44     1549.91    121.76 o 
   9   0   0        9.82        3.38      9.99 o 
   1   1   0       15.95       33.15      0.81 o 
   2   1   0     2447.81     2562.04     25.07 o 
   3   1   0      883.85      940.80     12.21 o 
   4   1   0      615.52      541.81      9.31 o 
   5   1   0       45.89       58.90      5.17 o 
   6   1   0      841.01      837.73     18.74 o 
   7   1   0      498.13      513.05     17.07 o 
   8   1   0       13.90       18.48      5.74 o 
   9   1   0      133.24      136.40     12.69 o 
   1   2   0     1289.74     1320.81     12.59 o 
   2   2   0    18855.71    19094.35    251.73 o 
   3   2   0     3916.03     3894.02     53.49 o 
   4   2   0     1802.07     1865.75     28.90 o 
   5   2   0     3592.46     3457.82     57.45 o 
   6   2   0      339.84      349.65      9.45 o 
   7   2   0     1055.55     1025.35     30.30 o 
   8   2   0      772.00      749.08     30.56 o 
   9   2   0       15.58       11.82      5.12 o 
   1   3   0    23863.60    22748.79    776.30 o 
   2   3   0     3998.22     4078.84     85.63 o 
   3   3   0     2206.43     2171.77     28.67 o 
   4   3   0    10633.15    10853.36    157.05 o 
   5   3   0        1.09        8.48      1.82 o 
   6   3   0     1251.94     1235.20     25.89 o 
   7   3   0      683.46      714.49     24.74 o 
   8   3   0      510.95      472.93     22.74 o 
   9   3   0      324.14      340.18     24.92 o 
   0   4   0     8455.70     9434.13    351.56 o 
   1   4   0     2508.36     2389.34     67.47 o 
   2   4   0     2997.57     3043.66     41.91 o 
   3   4   0     1078.73     1109.45     16.29 o 
   4   4   0       54.11       54.38      2.93 o 
   5   4   0      483.38      498.37     11.29 o 
   6   4   0       51.68       64.67      8.02 o 
   7   4   0        3.43       11.19      3.49 o 
   8   4   0      203.07      195.19     12.94 o 
   9   4   0        0.14        1.94      5.18 o 
   1   5   0    31348.99    33035.50    455.38 o 
   2   5   0     6665.61     6921.21    144.12 o 
   3   5   0     8170.80     8530.02    120.52 o 
   4   5   0     7674.15     7795.39    121.45 o 
   5   5   0       40.19       45.87      4.07 o 
   6   5   0     6447.04     6339.53    122.29 o 
   7   5   0      880.01      911.16     29.00 o 
   8   5   0      237.25      235.85     15.59 o 
   9   5   0      969.05      916.51     50.45 o 
   0   6   0       38.25       77.36      9.87 o 
   1   6   0      387.11      407.82      7.19 o 
   2   6   0      398.08      487.84      9.54 o 
   3   6   0     1811.70     1888.96     29.90 o 
   4   6   0       21.72       28.30      2.92 o 
   5   6   0      230.79      230.56      7.12 o 
   6   6   0       39.50       52.59      5.26 o 
   7   6   0      103.32      122.56      8.75 o 
   8   6   0       29.30       36.65      6.71 o 
   9   6   0       42.57       36.10      8.98 o 
   1   7   0     8859.11     9127.56    124.37 o 
   2   7   0     7182.22     7345.16    119.15 o 
   3   7   0     2631.00     2666.91     43.78 o 
   4   7   0     5194.41     5308.49     92.11 o 
   5   7   0       58.71       76.72      4.71 o 
   6   7   0     1388.18     1305.48     31.79 o 
   7   7   0      734.82      757.84     29.99 o 
   8   7   0      194.93      165.52     12.42 o 
   0   8   0     9696.50    10464.59    201.71 o 
   1   8   0     2134.49     2126.11     32.07 o 
   2   8   0     7926.60     8274.72    177.59 o 
   3   8   0     4242.87     4035.21     66.75 o 
   4   8   0       43.09       55.09      4.13 o 
   5   8   0     6539.44     6752.46    131.63 o 
   6   8   0      216.02      217.49      8.23 o 
   7   8   0      980.85      996.58     33.92 o 
   8   8   0      660.27      678.55     39.35 o 
   1   9   0     2031.37     2344.91     55.73 o 
   2   9   0       22.10       23.30      2.31 o 
   3   9   0      334.53      347.51     10.34 o 
   4   9   0     1138.25     1152.38     25.03 o 
   5   9   0        2.47        9.74      4.58 o 
   6   9   0      334.35      314.34     11.43 o 
   7   9   0       74.35       65.04      7.24 o 
   8   9   0        7.80        8.64      5.27 o 
   0  10   0     6733.52     6753.05    169.15 o 
   1  10   0     1052.58     1042.57     23.19 o 
   2  10   0     4609.49     4571.49     78.02 o 
   3  10   0     5019.77     4873.20     89.03 o 
   4  10   0      310.96      333.92     10.87 o 
   5  10   0     2943.52     2850.35     63.48 o 
   6  10   0      305.92      290.44     17.48 o 
   7  10   0     1037.90     1043.60     40.79 o 
   8  10   0      335.02      330.18     23.00 o 
   1  11   0       11.53       20.70      3.56 o 
   2  11   0       62.81       64.03      7.89 o 
   3  11   0      119.19      131.43     12.50 o 
   4  11   0      302.85      262.29     16.85 o 
   5  11   0        4.06        7.22      2.85 o 
   6  11   0      154.00      183.07     10.38 o 
   7  11   0        2.05        5.30      4.29 o 
   8  11   0        0.28        4.06     10.49 o 
   0  12   0     4667.18     4922.80    141.29 o 
   1  12   0      616.29      598.33     13.50 o 
   2  12   0     1049.28     1106.90     28.98 o 
   3  12   0     3759.49     3774.29     76.96 o 
   4  12   0      190.35      189.64      9.97 o 
   5  12   0     2297.13     2361.40     57.40 o 
   6  12   0      253.39      236.69     12.99 o 
   7  12   0      458.38      470.22     27.19 o 
   1  13   0     4857.16     4952.79     90.22 o 
   2  13   0     1091.96     1038.59     27.72 o 
   3  13   0      595.41      645.81     17.76 o 
   4  13   0     1823.20     1801.62     42.40 o 
   5  13   0        2.76       21.04      6.92 o 
   6  13   0      953.49      953.47     34.65 o 
   7  13   0      281.13      273.96     22.81 o 
   0  14   0      958.75     1006.14     50.81 o 
   1  14   0       21.69       28.60      7.33 o 
   2  14   0      582.24      608.48     18.80 o 
   3  14   0      622.49      612.51     20.47 o 
   4  14   0        0.73        0.28      2.73 o 
   5  14   0      460.58      433.84     17.91 o 
   6  14   0       61.58       54.89     10.44 o 
   7  14   0       99.65       87.47     14.59 o 
   1  15   0     1989.91     2036.43     65.17 o 
   2  15   0     1022.43      964.22     35.82 o 
   3  15   0      811.51      798.47     25.56 o 
   4  15   0     1808.19     1770.81     53.22 o 
   5  15   0        2.62        3.25      3.66 o 
   6  15   0      467.40      457.85     38.72 o 
   0  16   0      489.90      477.63     31.95 o 
   1  16   0       13.86       25.60      6.88 o 
   2  16   0      158.52      150.34     10.85 o 
   3  16   0      179.72      161.61     13.51 o 
   4  16   0       11.24        5.58      5.16 o 
   5  16   0       66.37       92.14     19.81 o 
   6  16   0        2.63        1.77      6.92 o 
   1  17   0     1184.79     1223.45     46.17 o 
   2  17   0      675.01      669.71     30.17 o 
   3  17   0      181.11      217.85     14.23 o 
   4  17   0      870.15      794.04     35.69 o 
   5  17   0        9.12        2.26      5.32 o 
   0  18   0     1270.72     1304.20     74.35 o 
   1  18   0       59.62       65.38      8.85 o 
   2  18   0      592.32      561.54     28.94 o 
   3  18   0      197.88      185.68     14.14 o 
   4  18   0      146.94      153.28     16.26 o 
   5  18   0      166.53      176.23     24.26 o 
   1  19   0      316.34      342.39     21.21 o 
   2  19   0       80.07       86.94     10.32 o 
   3  19   0       94.73       91.56     10.68 o 
   4  19   0      126.73      140.84     16.20 o 
   0  20   0      520.07      497.95     40.87 o 
   1  20   0      142.52      146.54     13.01 o 
   2  20   0      575.92      586.23     29.34 o 
   3  20   0      344.29      309.55     23.86 o 
   1  21   0       93.48       98.40     12.42 o 
   2  21   0        7.99       19.55      9.47 o 
  -9   1   1      839.78      813.58     35.63 o 
  -8   1   1       46.39       44.23      6.86 o 
  -7   1   1     4320.54     4300.36    156.91 o 
  -6   1   1     2268.30     2273.18     57.41 o 
  -5   1   1     5699.12     5789.02     84.51 o 
  -4   1   1    14088.68    13764.79    169.13 o 
  -3   1   1      632.49      635.83     11.52 o 
  -2   1   1    23659.69    21869.01    441.18 o 
  -1   1   1     2993.04     3091.88     36.69 o 
   0   1   1     6326.13     6113.57    118.72 o 
   1   1   1    21867.07    21247.42    162.61 o 
   2   1   1       19.73       18.09      2.06 o 
   3   1   1     9341.29     9289.07    139.49 o 
   4   1   1     4768.00     4911.19     77.44 o 
   5   1   1     1996.89     1904.64     36.28 o 
   6   1   1     3025.46     3001.18     61.89 o 
   7   1   1       25.49       37.54      4.26 o 
   8   1   1     1323.70     1237.21     47.08 o 
  -9   2   1      158.51      156.57     13.48 o 
  -8   2   1      296.75      312.22     16.71 o 
  -7   2   1        2.68       27.18      5.72 o 
  -6   2   1     1158.16     1209.94     32.75 o 
  -5   2   1     1045.12     1024.33     33.78 o 
  -4   2   1       52.36       64.58      7.69 o 
  -3   2   1     8721.16     8495.99    153.52 o 
  -2   2   1       19.87       16.79      1.18 o 
  -1   2   1     2642.60     2656.67     47.49 o 
   0   2   1     6990.39     7060.24     74.08 o 
   1   2   1     3013.41     2957.72     45.51 o 
   2   2   1     5845.91     5963.47     68.17 o 
   3   2   1     1290.71     1331.72     22.34 o 
   4   2   1     2748.44     2583.51     97.79 o 
   5   2   1     2094.53     2077.02     40.06 o 
   6   2   1      649.11      589.93     16.57 o 
   7   2   1      809.71      786.57     25.05 o 
   8   2   1       29.94       61.97     11.58 o 
  -9   3   1      427.50      403.45     23.59 o 
  -8   3   1      243.39      250.70     15.93 o 
  -7   3   1     1014.62     1030.81     35.34 o 
  -6   3   1      798.67      780.72     21.06 o 
  -5   3   1     1809.30     1706.64     50.39 o 
  -4   3   1     5227.69     5136.02     64.73 o 
  -3   3   1      961.16     1042.06     13.13 o 
  -2   3   1    12217.70    11889.57    204.76 o 
  -1   3   1     3627.50     3726.11     49.11 o 
   0   3   1     3683.31     3698.89     51.16 o 
   1   3   1     6213.52     6761.15    120.87 o 
   2   3   1     1707.78     1840.91     27.03 o 
   3   3   1     5924.30     5837.07     81.16 o 
   4   3   1     3903.70     3877.03     70.08 o 
   5   3   1     1189.90     1093.27     23.13 o 
   6   3   1     3674.39     3571.69     73.84 o 
   7   3   1       42.55       37.23      5.21 o 
   8   3   1      284.25      269.51     19.93 o 
  -9   4   1       94.10      124.70     12.12 o 
  -8   4   1     2722.31     2701.00     90.77 o 
  -7   4   1      710.98      687.31     22.06 o 
  -6   4   1     5535.79     5534.15    122.85 o 
  -5   4   1     5531.19     5468.15     82.67 o 
  -4   4   1     2094.26     2069.30     29.31 o 
  -3   4   1    21734.81    21913.23    425.80 o 
  -2   4   1     1591.32     1657.19     21.02 o 
  -1   4   1    22675.88    23487.93    281.26 o 
   0   4   1    25324.27    26377.18    374.29 o 
   1   4   1     1130.73     1086.67     13.38 o 
   2   4   1    16368.52    17114.18    212.76 o 
   3   4   1     1437.57     1474.81     23.11 o 
   4   4   1     5408.75     5604.35    105.63 o 
   5   4   1     3029.35     3124.35     67.14 o 
   6   4   1       16.76       34.81      3.55 o 
   7   4   1     1702.58     1661.77     47.32 o 
   8   4   1      223.60      226.19     18.60 o 
  -9   5   1        2.59        6.05      5.11 o 
  -8   5   1      231.15      239.55     16.90 o 
  -7   5   1       27.35       32.04      4.55 o 
  -6   5   1       38.49       49.04      5.08 o 
  -5   5   1       67.12       93.21      7.21 o 
  -4   5   1       30.31       38.13      1.97 o 
  -3   5   1        2.70       11.12      2.06 o 
  -2   5   1      692.26      725.89     11.27 o 
  -1   5   1     1012.83     1072.56     12.58 o 
   0   5   1       15.57       13.05      1.95 o 
   1   5   1     1703.05     1738.03     26.90 o 
   2   5   1      853.75      985.72     25.22 o 
   3   5   1       20.63       29.47      2.92 o 
   4   5   1        8.78       21.98      3.29 o 
   5   5   1      205.72      230.18      8.94 o 
   6   5   1       23.76       40.27      6.66 o 
   7   5   1        0.07       12.96      7.00 o 
   8   5   1       14.32       18.30      6.07 o 
  -9   6   1      107.80      114.93     11.61 o 
  -8   6   1     1156.45     1158.41     44.42 o 
  -7   6   1        1.42       19.57      6.97 o 
  -6   6   1     2632.47     2670.20     72.01 o 
  -5   6   1     5544.99     5555.06    115.79 o 
  -4   6   1     2966.33     2942.73     53.54 o 
  -3   6   1     9047.89     9185.93    134.43 o 
  -2   6   1     2662.47     2848.13     42.68 o 
  -1   6   1    13559.13    12696.82    247.14 o 
   0   6   1     5059.83     5119.49     88.01 o 
   1   6   1     2100.47     2128.45     36.14 o 
   2   6   1    15639.32    15249.98    438.72 o 
   3   6   1      505.04      503.95     10.17 o 
   4   6   1     3515.28     3433.64     61.13 o 
   5   6   1     3247.74     3318.69     74.49 o 
   6   6   1      696.75      657.14     20.07 o 
   7   6   1     1878.99     1772.59     60.56 o 
   8   6   1       55.25       75.48     10.76 o 
  -9   7   1      212.83      228.79     19.61 o 
  -8   7   1        0.02        5.84      3.94 o 
  -7   7   1      420.09      431.63     22.18 o 
  -6   7   1       69.77       74.06      6.40 o 
  -5   7   1      279.00      246.49     12.43 o 
  -4   7   1     2004.58     2051.00     39.73 o 
  -3   7   1      329.35      381.35      8.61 o 
  -2   7   1     2752.20     2636.13     45.57 o 
  -1   7   1     1908.36     1834.65     25.35 o 
   0   7   1     5735.12     5925.02     96.04 o 
   1   7   1     3881.19     3900.85     80.06 o 
   2   7   1        0.25        6.09      2.09 o 
   3   7   1     4424.79     4613.21     75.55 o 
   4   7   1      337.30      336.22      9.37 o 
   5   7   1      293.20      309.38     11.75 o 
   6   7   1      289.47      320.34     15.03 o 
   7   7   1        7.27       29.55     12.75 o 
   8   7   1      267.09      282.95     22.18 o 
  -9   8   1       77.32       69.82     12.30 o 
  -8   8   1      750.12      697.77     30.75 o 
  -7   8   1       37.80       40.59      6.08 o 
  -6   8   1      650.79      688.33     23.54 o 
  -5   8   1     1011.38     1009.42     22.18 o 
  -4   8   1      265.93      248.89      7.44 o 
  -3   8   1     5291.36     5449.94     90.71 o 
  -2   8   1       53.89       59.40      5.09 o 
  -1   8   1     5537.51     5591.03     79.67 o 
   0   8   1     5874.74     6041.93    105.30 o 
   1   8   1      128.10      144.23      4.83 o 
   2   8   1     4118.86     4146.66     71.30 o 
   3   8   1     1350.12     1288.56     27.13 o 
   4   8   1     2247.47     2216.86     44.34 o 
   5   8   1     2109.19     1972.88     64.01 o 
   6   8   1       10.20       16.35      5.70 o 
   7   8   1      589.11      553.61     32.10 o 
   8   8   1       67.98       72.81     10.83 o 
  -8   9   1       35.74       43.86      7.67 o 
  -7   9   1     2029.22     2156.86     65.62 o 
  -6   9   1     1448.56     1554.62     45.03 o 
  -5   9   1     2286.43     2315.53     48.54 o 
  -4   9   1     4813.88     4916.77     91.54 o 
  -3   9   1       22.57       46.54      3.27 o 
  -2   9   1    11893.35    12092.33    211.56 o 
  -1   9   1     7157.53     7104.12    107.08 o 
   0   9   1     4041.29     3876.04     72.72 o 
   1   9   1     9486.19     9255.68    133.24 o 
   2   9   1       59.27       71.78      3.53 o 
   3   9   1     6307.14     6382.21    127.09 o 
   4   9   1      155.78      162.19      6.54 o 
   5   9   1      483.32      483.34     14.53 o 
   6   9   1     1776.13     1703.16    105.59 o 
   7   9   1       10.99       12.23      6.83 o 
   8   9   1      266.41      241.32     19.84 o 
  -8  10   1        0.03        7.57      4.78 o 
  -7  10   1       91.34       75.20      8.29 o 
  -6  10   1      455.31      469.89     19.00 o 
  -5  10   1       52.57       55.90      4.39 o 
  -4  10   1        1.35        7.14      2.37 o 
  -3  10   1      277.18      318.43     13.82 o 
  -2  10   1       71.09       73.61      7.29 o 
  -1  10   1       42.41       44.61      5.12 o 
   0  10   1        0.51        0.86      2.76 o 
   1  10   1       39.02       41.42      4.41 o 
   2  10   1       38.08       53.59      4.00 o 
   3  10   1        2.76        2.91      2.14 o 
   4  10   1      122.34      106.46      9.63 o 
   5  10   1       17.01       24.69      3.82 o 
   6  10   1       20.82       33.07      4.97 o 
   7  10   1        0.78       -3.65      4.33 o 
  -8  11   1       31.76       30.53      8.53 o 
  -7  11   1      963.05     1010.27     36.79 o 
  -6  11   1      105.48      127.48      9.67 o 
  -5  11   1      699.63      671.23     18.52 o 
  -4  11   1     4582.42     4818.31    103.32 o 
  -3  11   1       38.46       42.95      5.01 o 
  -2  11   1     6066.75     5922.39    186.01 o 
  -1  11   1     3177.78     3227.86     69.42 o 
   0  11   1     4830.49     4936.05    102.65 o 
   1  11   1    10324.74    10781.83    224.52 o 
   2  11   1      113.05      133.74      4.91 o 
   3  11   1     4718.51     4759.67    102.34 o 
   4  11   1     2680.46     2544.69     75.57 o 
   5  11   1     1137.84     1086.66     29.65 o 
   6  11   1     1121.12     1110.38     43.66 o 
   7  11   1       21.49       40.80      9.84 o 
  -8  12   1      224.09      225.58     19.99 o 
  -7  12   1       44.04       60.64      7.81 o 
  -6  12   1      876.39      871.64     30.86 o 
  -5  12   1      670.96      664.01     19.98 o 
  -4  12   1       76.99       68.79      5.63 o 
  -3  12   1     1859.01     1859.44     44.40 o 
  -2  12   1      791.75      797.57     18.90 o 
  -1  12   1     1807.13     1760.70     41.69 o 
   0  12   1      692.45      665.13     19.27 o 
   1  12   1       13.82       10.57      3.92 o 
   2  12   1     2071.33     2038.55     50.69 o 
   3  12   1        7.90       12.10      3.10 o 
   4  12   1      322.13      348.56     13.16 o 
   5  12   1      114.23      123.51      9.86 o 
   6  12   1       38.97       68.82     10.52 o 
   7  12   1      193.37      228.19     21.24 o 
  -7  13   1      460.76      429.24     22.47 o 
  -6  13   1      243.07      231.09     12.06 o 
  -5  13   1      331.33      310.58     13.00 o 
  -4  13   1      872.56      872.69     38.75 o 
  -3  13   1      365.17      357.24     11.57 o 
  -2  13   1     2747.23     2859.14     70.75 o 
  -1  13   1      999.96     1033.85     27.50 o 
   0  13   1      268.62      288.27     10.94 o 
   1  13   1     1780.44     1791.09     46.97 o 
   2  13   1        4.47        3.27      3.16 o 
   3  13   1      983.82      975.93     29.08 o 
   4  13   1      132.21      131.03     10.36 o 
   5  13   1      184.10      192.24     13.82 o 
   6  13   1      255.49      272.36     23.31 o 
   7  13   1        6.82       11.43      7.38 o 
  -7  14   1       67.11      102.28     17.85 o 
  -6  14   1      624.19      633.74     25.62 o 
  -5  14   1      626.94      654.01     21.59 o 
  -4  14   1      299.70      265.36     12.07 o 
  -3  14   1     2674.11     2794.04     78.28 o 
  -2  14   1        2.34        7.90      4.33 o 
  -1  14   1     1765.35     1813.17     47.13 o 
   0  14   1     3575.02     3608.71     88.97 o 
   1  14   1     1642.45     1689.87     47.16 o 
   2  14   1     2545.68     2579.37     68.80 o 
   3  14   1      111.66       92.86      7.46 o 
   4  14   1     1251.97     1271.95     45.23 o 
   5  14   1      663.71      606.65     28.42 o 
   6  14   1       43.87       37.62      9.13 o 
  -7  15   1        6.89        9.57     10.01 o 
  -6  15   1        4.03        5.70      5.32 o 
  -5  15   1        2.51        3.45      3.77 o 
  -4  15   1       42.95       52.42      6.10 o 
  -3  15   1       65.85       66.94      8.90 o 
  -2  15   1        1.93        7.22      3.05 o 
  -1  15   1      218.78      228.31     10.73 o 
   0  15   1      195.15      215.68     10.65 o 
   1  15   1      260.88      277.61     12.82 o 
   2  15   1       12.03       13.28      5.92 o 
   3  15   1       33.65       42.45      5.49 o 
   4  15   1       17.36       13.34      7.12 o 
   5  15   1       37.20       55.60     12.75 o 
   6  15   1        3.01        4.74      6.13 o 
  -6  16   1      608.87      611.34     41.14 o 
  -5  16   1      594.98      595.94     36.73 o 
  -4  16   1       87.65       95.57      9.82 o 
  -3  16   1     2237.38     2309.79     79.86 o 
  -2  16   1      558.15      558.26     27.77 o 
  -1  16   1     2025.17     2102.57     73.34 o 
   0  16   1     1558.23     1627.60     57.93 o 
   1  16   1       19.43       47.18      5.96 o 
   2  16   1     2119.80     2146.87     62.83 o 
   3  16   1      205.61      177.35     10.49 o 
   4  16   1      852.38      901.64     41.89 o 
   5  16   1      682.10      618.21     65.78 o 
  -6  17   1       83.93       88.23     18.07 o 
  -5  17   1       98.95       90.97     14.02 o 
  -4  17   1      305.55      290.83     16.94 o 
  -3  17   1      121.99       90.76      9.22 o 
  -2  17   1      447.70      419.87     24.90 o 
  -1  17   1       76.63       79.95      9.66 o 
   0  17   1      264.91      260.62     17.27 o 
   1  17   1      505.27      476.32     22.62 o 
   2  17   1       20.35       23.50      6.19 o 
   3  17   1      197.32      204.37     15.58 o 
   4  17   1      136.62      107.25     13.32 o 
   5  17   1       76.36       86.76     17.95 o 
  -5  18   1      241.54      244.63     22.09 o 
  -4  18   1       45.61       42.32      7.77 o 
  -3  18   1      413.94      426.32     21.88 o 
  -2  18   1       96.55      107.12     11.46 o 
  -1  18   1      493.85      518.05     25.85 o 
   0  18   1      425.61      438.55     23.26 o 
   1  18   1       81.64       82.61     10.76 o 
   2  18   1      676.02      604.32     75.23 o 
   3  18   1      118.85       86.40     13.29 o 
   4  18   1      136.55      138.02     18.80 o 
  -4  19   1      560.02      524.74     28.12 o 
  -3  19   1       11.83       13.31      8.36 o 
  -2  19   1      631.16      603.89     30.02 o 
  -1  19   1      206.00      201.08     16.09 o 
   0  19   1      360.78      375.08     22.84 o 
   1  19   1      649.26      625.85     32.18 o 
   2  19   1        4.27       21.24      9.68 o 
   3  19   1      588.11      540.66     38.30 o 
  -3  20   1        3.38        9.07      5.27 o 
  -2  20   1        6.08        6.88      5.17 o 
  -1  20   1        5.15       15.58      6.15 o 
   0  20   1       62.99       78.42     10.04 o 
   1  20   1        0.02        3.77      5.73 o 
   2  20   1        9.72       23.19      8.81 o 
  -2  21   1      573.99      534.59     29.95 o 
  -1  21   1      171.46      159.15     15.05 o 
   0  21   1      168.93      191.92     17.99 o 
   1  21   1      315.45      298.01     25.25 o 
 -10   0   2       13.02        9.34      7.37 o 
  -9   0   2     1910.70     1930.01     99.42 o 
  -8   0   2     1623.50     1578.73     77.72 o 
  -7   0   2      534.77      538.98     30.44 o 
  -6   0   2     5169.81     4964.80    174.29 o 
  -5   0   2      477.31      542.82     27.50 o 
  -4   0   2     9382.08     8793.53    235.17 o 
  -3   0   2    11595.49    10922.66    124.67 o 
  -2   0   2     4688.01     4550.45     81.25 o 
  -1   0   2    12599.67    12827.56    361.49 o 
   0   0   2     9109.39     9092.12    124.37 o 
   1   0   2    24395.87    24231.48    378.01 o 
   2   0   2     8458.46     8228.65    327.55 o 
   3   0   2     3025.33     3019.31     64.25 o 
   4   0   2     8104.52     8218.41    255.38 o 
   5   0   2     1142.41     1137.61     35.66 o 
   6   0   2     1046.03     1012.41     36.49 o 
   7   0   2     1066.03     1064.23     42.55 o 
   8   0   2        7.25       19.12     11.65 o 
 -10   1   2       96.76      108.12     11.71 o 
  -9   1   2       20.83       47.33      8.11 o 
  -8   1   2      143.82      154.43     11.62 o 
  -7   1   2      532.85      535.37     22.13 o 
  -6   1   2       18.27       47.99      5.41 o 
  -5   1   2     2687.88     2782.34     66.39 o 
  -4   1   2      234.25      221.79      4.41 o 
  -3   1   2      155.58      158.75      1.86 o 
  -2   1   2    35190.10    33325.92    766.38 o 
  -1   1   2        4.53       27.41      1.49 o 
   0   1   2     1993.27     2090.34     23.35 o 
   1   1   2     3866.76     4099.39     44.90 o 
   2   1   2      280.15      243.47      4.64 o 
   3   1   2     1713.04     1798.26     31.92 o 
   4   1   2       96.35      108.84      5.55 o 
   5   1   2      439.38      412.79     13.48 o 
   6   1   2      108.91      116.00      6.43 o 
   7   1   2       19.70       25.34      4.57 o 
   8   1   2       11.50        7.44      8.23 o 
 -10   2   2       30.20       36.26      8.35 o 
  -9   2   2      626.69      600.34     28.92 o 
  -8   2   2      291.14      299.64     15.58 o 
  -7   2   2      724.54      723.67     26.93 o 
  -6   2   2     4944.03     4894.32    121.45 o 
  -5   2   2      180.97      206.05      7.42 o 
  -4   2   2     4539.09     4384.60     67.60 o 
  -3   2   2    11977.47    11915.99    122.68 o 
  -2   2   2      316.35      286.77      5.51 o 
  -1   2   2    40104.59    40701.71   1111.30 o 
   0   2   2      939.56      905.64     13.31 o 
   1   2   2    11444.48    11593.48    122.19 o 
   2   2   2    10143.20    10386.66    129.55 o 
   3   2   2     1106.84     1109.74     18.61 o 
   4   2   2     2948.43     2952.69     51.88 o 
   5   2   2       16.53       48.60      6.15 o 
   6   2   2     1296.37     1207.84     33.71 o 
   7   2   2      475.18      479.46     18.85 o 
   8   2   2       46.58       44.53     12.93 o 
 -10   3   2      438.89      414.06     24.30 o 
  -9   3   2      230.62      231.03     16.64 o 
  -8   3   2      636.71      662.49     27.55 o 
  -7   3   2     2155.80     2157.72     70.24 o 
  -6   3   2       22.83       40.19      6.60 o 
  -5   3   2     4200.55     4007.64     81.23 o 
  -4   3   2     2938.12     2990.75     69.27 o 
  -3   3   2     3483.21     3403.47     54.93 o 
  -2   3   2     4996.47     4771.74     62.45 o 
  -1   3   2     1292.12     1317.47     35.98 o 
   0   3   2    14145.62    14263.36    164.38 o 
   1   3   2     3742.99     3572.21     59.21 o 
   2   3   2     6907.02     7299.31     92.20 o 
   3   3   2     4251.62     4273.43     64.71 o 
   4   3   2        1.56       10.43      2.34 o 
   5   3   2     3724.65     3762.63     73.77 o 
   6   3   2      345.16      368.90     12.34 o 
   7   3   2      269.92      262.85     15.37 o 
   8   3   2      664.41      658.74     48.47 o 
  -9   4   2      101.71      104.35     10.76 o 
  -8   4   2      565.09      566.31     25.88 o 
  -7   4   2      145.50      159.68     10.73 o 
  -6   4   2       68.85       69.33      4.57 o 
  -5   4   2      442.60      499.53     16.14 o 
  -4   4   2      499.79      482.96     14.40 o 
  -3   4   2     2150.18     2128.20     76.24 o 
  -2   4   2      100.62      109.40      3.07 o 
  -1   4   2     6504.95     6945.71     98.54 o 
   0   4   2      855.62      829.24     11.75 o 
   1   4   2     4642.87     4573.21     81.88 o 
   2   4   2      517.90      454.37      7.64 o 
   3   4   2      226.33      231.80      5.79 o 
   4   4   2     2023.41     1927.58     34.87 o 
   5   4   2       32.27       43.40      7.10 o 
   6   4   2        7.21        8.90      3.44 o 
   7   4   2      223.12      213.19     13.50 o 
   8   4   2        0.03       -6.90      7.17 o 
  -9   5   2      211.72      215.22     16.33 o 
  -8   5   2     1155.58     1155.83     47.04 o 
  -7   5   2     2142.30     2215.38     68.94 o 
  -6   5   2       69.36       79.06      6.64 o 
  -5   5   2     9408.14     9667.62    195.24 o 
  -4   5   2     1918.10     1927.57     29.56 o 
  -3   5   2     8894.55     8978.67    129.21 o 
  -2   5   2    13280.78    13291.19    327.58 o 
  -1   5   2      145.56      169.97      5.34 o 
   0   5   2    13334.69    13806.78    203.02 o 
   1   5   2     5742.69     5864.59     71.22 o 
   2   5   2     3775.44     3649.73     71.59 o 
   3   5   2     7762.42     8210.76    128.61 o 
   4   5   2       45.02       52.13      4.52 o 
   5   5   2     2113.64     2020.78     43.80 o 
   6   5   2      966.03      954.69     29.05 o 
   7   5   2      504.72      443.46     21.62 o 
   8   5   2      512.57      542.85     42.02 o 
  -9   6   2       20.63       40.30      8.35 o 
  -8   6   2      380.45      387.79     21.01 o 
  -7   6   2        9.50       33.79     12.49 o 
  -6   6   2      539.46      545.09     16.64 o 
  -5   6   2       57.91       76.39     12.48 o 
  -4   6   2      559.09      500.30     10.05 o 
  -3   6   2      973.38      992.60     27.90 o 
  -2   6   2      727.48      713.02     11.75 o 
  -1   6   2     1596.54     1582.65     30.06 o 
   0   6   2      192.04      213.09      3.43 o 
   1   6   2     1054.35     1123.99     16.17 o 
   2   6   2      119.40      119.94      4.80 o 
   3   6   2        8.22        8.28      2.93 o 
   4   6   2     1673.77     1771.47     34.44 o 
   5   6   2       11.02       24.57      4.97 o 
   6   6   2      215.35      235.38     11.78 o 
   7   6   2       81.62      103.92     11.15 o 
  -9   7   2      191.26      180.04     14.87 o 
  -8   7   2      470.29      478.92     22.90 o 
  -7   7   2     2881.78     2999.86    102.26 o 
  -6   7   2       50.12       59.61      8.80 o 
  -5   7   2     3735.55     3598.50     99.58 o 
  -4   7   2     4111.83     4371.26     81.51 o 
  -3   7   2     2768.51     2790.90     52.05 o 
  -2   7   2    12893.71    13045.13    212.73 o 
  -1   7   2      191.18      177.26      5.35 o 
   0   7   2    18661.87    19078.60    283.44 o 
   1   7   2     2222.00     2129.29     30.17 o 
   2   7   2     1510.85     1561.62     25.53 o 
   3   7   2     8321.64     8239.15    133.77 o 
   4   7   2        4.49       10.52      2.26 o 
   5   7   2     2252.07     2179.91     54.97 o 
   6   7   2      770.12      742.55     27.17 o 
   7   7   2       86.21       73.10      8.81 o 
  -9   8   2      351.68      367.49     22.40 o 
  -8   8   2      516.65      543.43     25.47 o 
  -7   8   2      453.53      496.16     22.60 o 
  -6   8   2     2146.22     2178.23     56.45 o 
  -5   8   2      292.24      290.28      8.57 o 
  -4   8   2     8018.88     8350.67    148.34 o 
  -3   8   2     1814.29     1719.99     33.78 o 
  -2   8   2     1593.32     1588.50     29.46 o 
  -1   8   2     5445.19     5329.21     97.84 o 
   0   8   2      741.65      802.40     17.51 o 
   1   8   2     2471.48     2333.69     33.93 o 
   2   8   2     3051.15     2967.89     48.00 o 
   3   8   2      203.73      206.15      7.87 o 
   4   8   2     2061.08     2020.87     41.04 o 
   5   8   2      268.67      287.71     12.97 o 
   6   8   2      791.36      801.23     27.64 o 
   7   8   2      392.73      400.24     21.91 o 
  -9   9   2       24.24       26.86      7.56 o 
  -8   9   2       94.26       94.74      9.76 o 
  -7   9   2       22.70       25.01      5.16 o 
  -6   9   2        0.35        3.85      3.33 o 
  -5   9   2      471.24      496.05     13.74 o 
  -4   9   2      120.09      124.81      6.04 o 
  -3   9   2      173.62      195.95      6.13 o 
  -2   9   2      709.87      676.32     20.19 o 
  -1   9   2       12.03       13.91      3.36 o 
   0   9   2      428.12      386.59     12.45 o 
   1   9   2      876.10      906.71     14.88 o 
   2   9   2      565.56      544.16     11.81 o 
   3   9   2       82.40       83.18      7.42 o 
   4   9   2       10.91       16.74      6.19 o 
   5   9   2      218.17      184.58     10.51 o 
   6   9   2       22.89       17.16      4.47 o 
   7   9   2      111.75      106.53     10.45 o 
  -9  10   2      370.46      361.14     23.17 o 
  -8  10   2      717.56      760.85     36.91 o 
  -7  10   2      244.92      248.85     12.59 o 
  -6  10   2     4017.78     4254.08    114.70 o 
  -5  10   2      165.28      175.97      7.47 o 
  -4  10   2     4153.08     4163.45     82.12 o 
  -3  10   2     3100.98     3222.09     73.18 o 
  -2  10   2     1706.42     1718.36     56.49 o 
  -1  10   2     6869.95     6838.26    137.87 o 
   0  10   2       76.68       64.86      5.66 o 
   1  10   2     4188.98     4148.05     84.85 o 
   2  10   2     4326.82     4248.62     79.79 o 
   3  10   2      237.05      224.12      7.37 o 
   4  10   2     3866.39     3892.16    111.64 o 
   5  10   2      131.05      137.56      8.46 o 
   6  10   2      765.41      741.45     27.18 o 
   7  10   2      728.82      722.32     48.64 o 
  -8  11   2       31.09       39.53      7.84 o 
  -7  11   2       15.29       22.40      4.99 o 
  -6  11   2       22.16       31.94      6.08 o 
  -5  11   2      119.33      122.08      6.45 o 
  -4  11   2      121.74      125.98      8.64 o 
  -3  11   2      319.33      274.18      8.11 o 
  -2  11   2       95.18       78.31      7.90 o 
  -1  11   2      126.74      118.39      6.71 o 
   0  11   2      963.00      902.42     40.87 o 
   1  11   2       21.04       39.10      7.05 o 
   2  11   2      150.50      149.64      8.26 o 
   3  11   2       58.73       58.49      3.89 o 
   4  11   2       86.14       94.31      6.84 o 
   5  11   2      128.87      167.82     10.00 o 
   6  11   2        3.20       -0.83      5.20 o 
  -8  12   2      423.15      427.95     24.55 o 
  -7  12   2       57.15       63.65      8.02 o 
  -6  12   2     1854.06     1942.52     60.48 o 
  -5  12   2       81.60       97.47      5.88 o 
  -4  12   2     2240.29     2300.96     51.65 o 
  -3  12   2     4111.04     4333.74    137.63 o 
  -2  12   2      674.73      657.37     20.81 o 
  -1  12   2     5429.21     5570.85    126.44 o 
   0  12   2      674.03      622.18     18.69 o 
   1  12   2     1885.18     1913.43     55.40 o 
   2  12   2     2178.51     2131.68     53.64 o 
   3  12   2       81.32       92.30      5.92 o 
   4  12   2     1930.75     1857.23     65.62 o 
   5  12   2      493.49      455.71     23.46 o 
   6  12   2      647.53      642.33     38.83 o 
  -8  13   2      166.56      171.74     16.83 o 
  -7  13   2      531.19      563.05     25.15 o 
  -6  13   2        5.96        5.32      3.65 o 
  -5  13   2     1547.45     1489.37     38.15 o 
  -4  13   2      132.62      129.02      6.74 o 
  -3  13   2     1537.41     1593.79     46.41 o 
  -2  13   2     1707.21     1701.27     51.50 o 
  -1  13   2       59.82       67.31      5.80 o 
   0  13   2     1152.60     1115.05     31.43 o 
   1  13   2      650.13      616.75     23.18 o 
   2  13   2     1048.57     1060.67     31.53 o 
   3  13   2     1068.78     1106.93     40.22 o 
   4  13   2        1.45        0.86      3.62 o 
   5  13   2      609.72      635.55     28.47 o 
   6  13   2      201.57      226.70     20.18 o 
  -7  14   2       17.03       14.33      5.94 o 
  -6  14   2      264.66      295.80     20.87 o 
  -5  14   2       72.67       75.37      7.43 o 
  -4  14   2      338.37      350.27     15.22 o 
  -3  14   2       41.17       65.83      7.77 o 
  -2  14   2       98.90       91.31      8.67 o 
  -1  14   2       50.34       64.55      6.46 o 
   0  14   2       90.77       91.60      7.67 o 
   1  14   2      133.08      117.42      7.88 o 
   2  14   2      382.36      370.84     15.17 o 
   3  14   2       13.39       15.99      5.27 o 
   4  14   2       99.08       87.30      9.95 o 
   5  14   2       63.75       47.10      8.43 o 
   6  14   2       60.44       53.41     12.90 o 
  -7  15   2      792.70      824.83     49.66 o 
  -6  15   2       20.05       20.66      5.97 o 
  -5  15   2     2017.25     1968.00     60.23 o 
  -4  15   2      683.32      741.39     27.03 o 
  -3  15   2      772.09      782.04     32.86 o 
  -2  15   2     3324.95     3439.43     92.86 o 
  -1  15   2       87.79       95.69      8.51 o 
   0  15   2     3182.90     3311.24     89.07 o 
   1  15   2     1237.54     1161.30     36.33 o 
   2  15   2      618.85      652.68     25.46 o 
   3  15   2     1645.08     1564.10     58.55 o 
   4  15   2       17.74       16.09      6.74 o 
   5  15   2      856.50      814.61     42.08 o 
  -6  16   2       17.43       15.09      7.11 o 
  -5  16   2        0.28       11.25     10.67 o 
  -4  16   2        4.26        9.14      3.94 o 
  -3  16   2       21.08       24.65      7.71 o 
  -2  16   2       79.30       87.72      7.79 o 
  -1  16   2       50.24       51.76      5.89 o 
   0  16   2        6.11        4.12      3.53 o 
   1  16   2      328.05      304.81     14.68 o 
   2  16   2        4.75       -0.99      3.45 o 
   3  16   2      127.72      129.20     11.28 o 
   4  16   2        2.10        3.86      4.68 o 
   5  16   2        5.50       -0.35      7.23 o 
  -6  17   2        2.15       14.57      7.04 o 
  -5  17   2      435.50      463.55     30.85 o 
  -4  17   2      313.38      325.29     19.19 o 
  -3  17   2      542.73      564.24     29.08 o 
  -2  17   2     1035.05     1081.10     42.87 o 
  -1  17   2        7.17       13.33      6.78 o 
   0  17   2     1070.33     1079.66     36.31 o 
   1  17   2      204.89      186.33     11.64 o 
   2  17   2      351.78      376.89     20.83 o 
   3  17   2      588.09      567.00     29.24 o 
   4  17   2        2.02        5.37      7.20 o 
  -5  18   2        1.66        0.13      4.21 o 
  -4  18   2      424.89      406.78     24.93 o 
  -3  18   2      223.54      197.22     14.27 o 
  -2  18   2      126.88      145.48     12.64 o 
  -1  18   2      606.57      580.68     29.08 o 
   0  18   2       29.82       22.08      6.49 o 
   1  18   2      444.31      470.12     33.20 o 
   2  18   2      241.07      217.37     19.43 o 
   3  18   2      127.58      119.97     15.78 o 
  -4  19   2       64.40       67.44     10.51 o 
  -3  19   2       84.10       92.43     12.14 o 
  -2  19   2       42.53       48.68      9.45 o 
  -1  19   2       20.88       14.91      6.23 o 
   0  19   2      119.03      135.24     12.47 o 
   1  19   2      130.64      130.68     15.98 o 
   2  19   2       10.89       29.65     12.28 o 
   3  19   2      204.21      224.14     21.10 o 
  -3  20   2      521.65      525.23     29.64 o 
  -2  20   2       41.95       55.40      9.60 o 
  -1  20   2     1229.41     1185.12     53.31 o 
   0  20   2       57.06       56.00     12.96 o 
   1  20   2      599.96      593.03     46.41 o 
   2  20   2      401.50      351.55     30.87 o 
  -1  21   2        2.93        7.31      6.77 o 
   0  21   2       35.92       37.97     10.76 o 
 -10   1   3      443.30      463.94     27.98 o 
  -9   1   3       45.64       67.60      8.79 o 
  -8   1   3     2084.55     2128.50     75.12 o 
  -7   1   3      948.31      933.33     32.08 o 
  -6   1   3     2360.26     2271.52     60.83 o 
  -5   1   3     9447.33     9284.41    132.76 o 
  -4   1   3      773.64      739.41     17.87 o 
  -3   1   3    13592.90    13175.98    233.03 o 
  -2   1   3     3151.32     2864.12     56.36 o 
  -1   1   3    10354.89    10206.04    176.18 o 
   0   1   3     8241.79     8034.28     94.76 o 
   1   1   3      151.33      201.15      3.79 o 
   2   1   3     8355.01     8521.64    119.37 o 
   3   1   3     2904.26     2914.62     53.71 o 
   4   1   3     1700.43     1591.59     31.46 o 
   5   1   3     3318.36     3340.54     77.73 o 
   6   1   3        3.28        7.02      4.73 o 
   7   1   3      989.90     1013.22     49.95 o 
 -10   2   3        5.35        5.97      5.23 o 
  -9   2   3      716.81      699.06     31.30 o 
  -8   2   3       36.91       63.56     10.27 o 
  -7   2   3     1214.28     1254.16     47.37 o 
  -6   2   3     1456.41     1427.03     41.84 o 
  -5   2   3      616.71      587.75     18.88 o 
  -4   2   3     3402.67     3251.76     37.75 o 
  -3   2   3       64.99       80.13      2.96 o 
  -2   2   3     4955.38     4487.88    120.54 o 
  -1   2   3     3600.73     3491.63     54.53 o 
   0   2   3     2402.07     2345.02     26.13 o 
   1   2   3     3391.24     3205.79     53.56 o 
   2   2   3       19.20       30.14      2.11 o 
   3   2   3     1742.25     1763.23     29.76 o 
   4   2   3      113.17      141.15      6.03 o 
   5   2   3        5.32       21.37      5.07 o 
   6   2   3      879.28      890.71     29.30 o 
   7   2   3        4.70       19.66      7.08 o 
 -10   3   3      356.61      384.26     24.61 o 
  -9   3   3      104.26      106.27     12.21 o 
  -8   3   3     1217.30     1214.95     47.13 o 
  -7   3   3      974.44      954.33     43.51 o 
  -6   3   3     1585.11     1573.12     36.97 o 
  -5   3   3     4048.57     4004.91     72.09 o 
  -4   3   3        5.94       25.26      3.08 o 
  -3   3   3     9657.75     9509.82    138.99 o 
  -2   3   3     1629.78     1602.65     23.98 o 
  -1   3   3     1078.82      999.94     15.60 o 
   0   3   3     4084.46     4025.82     71.30 o 
   1   3   3       26.80       31.63      3.47 o 
   2   3   3     1831.96     1773.92     35.40 o 
   3   3   3      961.18      956.35     18.15 o 
   4   3   3        5.85       11.76      4.65 o 
   5   3   3      805.44      787.87     24.44 o 
   6   3   3       63.41       63.15     10.33 o 
   7   3   3      252.10      246.79     19.74 o 
 -10   4   3      469.77      471.14     29.91 o 
  -9   4   3      992.23     1038.84     44.25 o 
  -8   4   3       24.45       35.21      6.72 o 
  -7   4   3     2329.05     2296.07     72.50 o 
  -6   4   3     2908.59     2881.54     60.69 o 
  -5   4   3     1833.64     1766.99     35.11 o 
  -4   4   3    13007.24    12621.38    201.48 o 
  -3   4   3     1248.05     1251.08     19.05 o 
  -2   4   3     9858.76     9700.30    130.50 o 
  -1   4   3    10529.15    10439.10    156.58 o 
   0   4   3     1486.51     1429.42     24.06 o 
   1   4   3    10911.47    10178.58    397.35 o 
   2   4   3     1666.72     1661.58     33.41 o 
   3   4   3     4874.50     4995.42    103.72 o 
   4   4   3     4770.46     4809.85    109.23 o 
   5   4   3      370.86      320.62     13.26 o 
   6   4   3     1099.38     1114.33     36.28 o 
   7   4   3      191.42      238.23     19.31 o 
 -10   5   3       13.07       11.15      5.91 o 
  -9   5   3       70.04       91.43     10.80 o 
  -8   5   3       31.91       42.59      7.00 o 
  -7   5   3       85.81       88.85      8.49 o 
  -6   5   3       34.49       54.09      4.22 o 
  -5   5   3        0.86       37.73     11.73 o 
  -4   5   3        0.12       38.66      4.06 o 
  -3   5   3       35.43       43.52      2.48 o 
  -2   5   3     1186.42     1265.60     22.54 o 
  -1   5   3        4.70       12.50      1.47 o 
   0   5   3       22.45       35.88      4.06 o 
   1   5   3       29.39       23.76      3.41 o 
   2   5   3      268.61      289.10      8.60 o 
   3   5   3      316.22      291.86     10.14 o 
   4   5   3      219.10      188.31      9.26 o 
   5   5   3      149.17      116.48      7.76 o 
   6   5   3        4.33       13.72      5.13 o 
   7   5   3       28.85       24.78      7.27 o 
  -9   6   3      877.06      873.92     40.76 o 
  -8   6   3       79.45      106.10     20.29 o 
  -7   6   3     2399.52     2402.88     73.85 o 
  -6   6   3     2180.21     2195.48     52.42 o 
  -5   6   3      455.09      461.95     15.28 o 
  -4   6   3     7697.50     7491.77    122.79 o 
  -3   6   3      100.65      103.12      5.09 o 
  -2   6   3    11026.81    11271.20    162.77 o 
  -1   6   3     5452.32     5455.51     75.60 o 
   0   6   3      812.19      736.69     10.39 o 
   1   6   3    10316.58    10449.60    183.32 o 
   2   6   3      361.94      349.03     12.37 o 
   3   6   3     2328.43     2303.70     53.57 o 
   4   6   3     1420.46     1444.92     38.53 o 
   5   6   3      268.90      275.81     14.36 o 
   6   6   3     1311.64     1254.06     39.88 o 
   7   6   3       55.98       64.45     11.08 o 
  -9   7   3      101.94      109.88     11.88 o 
  -8   7   3      591.37      575.65     26.06 o 
  -7   7   3      229.60      246.88     12.10 o 
  -6   7   3     1133.17     1110.51     37.17 o 
  -5   7   3      572.35      557.75     11.80 o 
  -4   7   3       24.80       43.81      3.82 o 
  -3   7   3     2656.52     2542.37     47.40 o 
  -2   7   3      213.50      188.49      4.95 o 
  -1   7   3     2016.33     2013.09     27.28 o 
   0   7   3     5281.29     5122.92     68.80 o 
   1   7   3      903.35      890.91     18.99 o 
   2   7   3     1786.68     1790.74     52.77 o 
   3   7   3       38.32       51.60      4.78 o 
   4   7   3     1215.21     1251.24     34.33 o 
   5   7   3      440.83      467.27     17.82 o 
   6   7   3       37.05       31.71      5.14 o 
   7   7   3      164.79      183.28     15.93 o 
  -9   8   3      469.66      465.28     26.96 o 
  -8   8   3      220.79      219.02     14.53 o 
  -7   8   3      992.21      985.90     30.65 o 
  -6   8   3     1187.81     1189.82     34.63 o 
  -5   8   3      384.61      390.32     10.58 o 
  -4   8   3     3981.57     4199.66     89.68 o 
  -3   8   3      974.58      979.78     23.53 o 
  -2   8   3     1744.27     1812.66     63.85 o 
  -1   8   3     2770.26     2711.76     52.14 o 
   0   8   3      366.42      371.38      6.48 o 
   1   8   3     2763.31     2719.24     50.36 o 
   2   8   3       40.58       34.33      3.52 o 
   3   8   3      643.86      567.14     21.52 o 
   4   8   3     1268.73     1188.03     33.53 o 
   5   8   3        0.54        4.78      3.37 o 
   6   8   3      251.90      213.00     12.23 o 
  -9   9   3       90.98       74.31      9.68 o 
  -8   9   3      648.83      650.51     30.44 o 
  -7   9   3      126.08      158.68      9.83 o 
  -6   9   3     1251.25     1230.56     37.33 o 
  -5   9   3     2622.48     2707.30     55.51 o 
  -4   9   3      111.88      124.51      7.34 o 
  -3   9   3     6832.34     6819.57    118.67 o 
  -2   9   3     3118.71     3119.52     65.86 o 
  -1   9   3     2738.14     2759.06     56.76 o 
   0   9   3     7226.72     6976.96    133.74 o 
   1   9   3       14.27       28.58      4.40 o 
   2   9   3     5792.81     5992.28    123.86 o 
   3   9   3     1820.52     1756.37     44.32 o 
   4   9   3     1132.89     1146.78     33.43 o 
   5   9   3      891.55      887.31     29.67 o 
   6   9   3        1.67        2.23      3.85 o 
  -9  10   3        0.23        1.60      5.31 o 
  -8  10   3       77.88      104.16     15.29 o 
  -7  10   3       54.58       64.39      7.18 o 
  -6  10   3      104.28      112.88      8.44 o 
  -5  10   3        7.84       17.72      3.42 o 
  -4  10   3        0.11       13.28      3.55 o 
  -3  10   3        1.97        5.65      3.88 o 
  -2  10   3       88.41      106.53      6.39 o 
  -1  10   3      343.26      344.26     13.71 o 
   0  10   3       11.66       15.27      4.12 o 
   1  10   3        2.61        9.80      5.27 o 
   2  10   3     1096.87     1064.85     26.76 o 
   3  10   3       45.02       40.94      7.37 o 
   4  10   3       31.00       25.01      8.52 o 
   5  10   3       35.25       42.24      6.35 o 
   6  10   3       77.40       92.03     14.02 o 
  -8  11   3     1552.54     1554.36     63.23 o 
  -7  11   3      519.56      556.07     23.35 o 
  -6  11   3      836.21      846.39     28.46 o 
  -5  11   3     2797.39     2856.27     63.59 o 
  -4  11   3       95.04      105.26      5.16 o 
  -3  11   3     4104.04     4264.01    170.87 o 
  -2  11   3     1954.79     1872.87     46.96 o 
  -1  11   3     1608.75     1661.93     58.34 o 
   0  11   3     5706.21     5521.31    147.20 o 
   1  11   3       10.10       22.93      3.65 o 
   2  11   3     2977.45     2932.64     90.04 o 
   3  11   3      202.65      194.68     11.55 o 
   4  11   3      438.88      445.77     22.12 o 
   5  11   3      827.76      788.36     44.10 o 
   6  11   3        6.58       19.93      8.41 o 
  -8  12   3       46.91       47.30     10.36 o 
  -7  12   3      200.13      211.25     12.94 o 
  -6  12   3      291.79      273.81     14.46 o 
  -5  12   3      608.51      581.35     20.31 o 
  -4  12   3      629.81      603.41     21.10 o 
  -3  12   3        0.43        9.99      4.18 o 
  -2  12   3     1622.25     1584.77     46.63 o 
  -1  12   3     1376.95     1356.20     42.90 o 
   0  12   3      668.25      647.35     20.10 o 
   1  12   3     1172.51     1162.90     31.02 o 
   2  12   3      191.27      177.87     14.60 o 
   3  12   3      736.74      760.51     30.06 o 
   4  12   3      209.29      228.69     16.90 o 
   5  12   3       78.24       97.25     10.22 o 
  -8  13   3      165.61      165.31     18.95 o 
  -7  13   3       27.04       57.70      9.23 o 
  -6  13   3      211.89      219.97     14.29 o 
  -5  13   3      823.67      851.15     27.84 o 
  -4  13   3      159.20      162.25     12.27 o 
  -3  13   3      692.73      713.56     24.71 o 
  -2  13   3     1763.11     1681.25     47.10 o 
  -1  13   3     1378.83     1371.82     38.25 o 
   0  13   3     1622.70     1563.88     47.65 o 
   1  13   3       11.39        5.80      3.95 o 
   2  13   3     1395.13     1361.11     49.16 o 
   3  13   3      431.05      353.74     19.62 o 
   4  13   3      105.28       87.58     10.59 o 
   5  13   3      244.79      209.26     16.90 o 
  -7  14   3      580.49      533.13     29.44 o 
  -6  14   3      418.24      427.31     22.73 o 
  -5  14   3       72.58       68.51      7.43 o 
  -4  14   3     1914.81     1923.69     83.43 o 
  -3  14   3       90.61       84.77      9.25 o 
  -2  14   3     1426.56     1402.19     44.84 o 
  -1  14   3      746.26      710.60     23.80 o 
   0  14   3      225.52      247.42     11.59 o 
   1  14   3     1996.02     1978.80     67.72 o 
   2  14   3       17.64       23.67      6.63 o 
   3  14   3     1282.39     1319.47     50.62 o 
   4  14   3      349.02      350.54     22.46 o 
   5  14   3      159.67      177.93     15.49 o 
  -7  15   3       15.46       37.89     12.00 o 
  -6  15   3        8.26       21.46      6.35 o 
  -5  15   3        6.60       14.44      5.17 o 
  -4  15   3      446.57      426.90     19.89 o 
  -3  15   3       63.07       78.13      7.79 o 
  -2  15   3       30.33       37.77      5.57 o 
  -1  15   3      347.56      319.03     15.35 o 
   0  15   3      138.11      135.69     11.81 o 
   1  15   3      101.01       76.88      8.86 o 
   2  15   3       12.94       16.38      8.05 o 
   3  15   3       74.30       63.66      8.97 o 
   4  15   3        0.49        1.00      4.07 o 
  -7  16   3      380.37      380.38     32.16 o 
  -6  16   3      499.73      495.93     30.83 o 
  -5  16   3      350.69      334.80     21.57 o 
  -4  16   3     1314.71     1302.00     45.76 o 
  -3  16   3      161.36      150.30     14.69 o 
  -2  16   3     1426.77     1478.02     47.94 o 
  -1  16   3     1829.83     1750.30     55.35 o 
   0  16   3      319.24      348.06     18.89 o 
   1  16   3     1483.15     1515.11     56.86 o 
   2  16   3      149.46      122.76     11.04 o 
   3  16   3      461.90      455.54     26.33 o 
   4  16   3      284.49      257.24     18.88 o 
  -6  17   3       96.13       97.91     13.46 o 
  -5  17   3      214.73      167.65     16.74 o 
  -4  17   3       22.02       26.27      6.30 o 
  -3  17   3      374.65      345.93     17.17 o 
  -2  17   3        7.82        6.02      4.06 o 
  -1  17   3      140.46      136.74     10.62 o 
   0  17   3       74.83       75.68      9.05 o 
   1  17   3       22.63       37.50      7.40 o 
   2  17   3      303.27      329.07     20.46 o 
   3  17   3       46.48       55.73      9.05 o 
  -5  18   3        1.68       10.44      6.07 o 
  -4  18   3      326.06      338.09     19.85 o 
  -3  18   3       76.02       75.96      9.37 o 
  -2  18   3      237.64      262.17     17.33 o 
  -1  18   3      369.49      347.73     19.12 o 
   0  18   3        5.62        7.44      7.80 o 
   1  18   3      582.93      537.61     33.32 o 
   2  18   3       34.38       16.40      7.60 o 
   3  18   3      109.92      107.95     15.46 o 
  -4  19   3       16.52       34.62      9.54 o 
  -3  19   3      711.83      685.21     33.67 o 
  -2  19   3       45.77       48.01      8.69 o 
  -1  19   3      348.96      339.18     25.70 o 
   0  19   3      502.91      463.46     32.52 o 
   1  19   3        4.81        5.31      5.94 o 
   2  19   3      356.77      357.29     28.75 o 
  -3  20   3       44.97       38.69     10.70 o 
  -2  20   3        1.22        2.06      5.76 o 
  -1  20   3       22.16       42.74     18.02 o 
   0  20   3       79.87       74.17     12.47 o 
 -10   0   4      701.31      711.56     55.36 o 
  -9   0   4      818.95      858.99     56.19 o 
  -8   0   4      645.67      630.32     40.26 o 
  -7   0   4     5030.74     4999.70    351.15 o 
  -6   0   4       68.43       68.19      8.31 o 
  -5   0   4     3817.96     3595.58     66.69 o 
  -4   0   4    19135.96    19372.91    481.67 o 
  -3   0   4      348.89      300.77     17.34 o 
  -2   0   4    15035.98    14927.35    299.74 o 
  -1   0   4     3344.02     3299.96     73.63 o 
   0   0   4     7455.53     7102.82    142.08 o 
   1   0   4     7603.78     7847.13    159.23 o 
   2   0   4      382.29      420.52     21.36 o 
   3   0   4     5085.31     5019.60    123.39 o 
   4   0   4       66.48       78.85     10.68 o 
   5   0   4      762.80      745.78     42.33 o 
   6   0   4      333.52      345.26     27.80 o 
 -10   1   4       82.69       95.66     11.95 o 
  -9   1   4       22.30       46.03     17.37 o 
  -8   1   4       70.01      100.62      9.64 o 
  -7   1   4       21.11       74.68     15.03 o 
  -6   1   4      415.80      399.28     17.27 o 
  -5   1   4      143.46      163.23     13.70 o 
  -4   1   4     1599.49     1515.76     33.63 o 
  -3   1   4      226.60      251.89      6.76 o 
  -2   1   4      213.43      239.35      5.69 o 
  -1   1   4     1799.07     1852.32     33.83 o 
   0   1   4        1.18       24.65      6.30 o 
   1   1   4      587.72      621.43     10.62 o 
   2   1   4      830.68      848.95     20.09 o 
   3   1   4      116.62      118.57      8.27 o 
   4   1   4       42.24       53.79      4.94 o 
   5   1   4       54.32       65.46      7.16 o 
   6   1   4        1.92        1.71      4.10 o 
 -10   2   4      444.13      449.58     26.50 o 
  -9   2   4      471.40      483.37     26.03 o 
  -8   2   4      421.90      423.99     21.76 o 
  -7   2   4     1314.35     1312.16     58.89 o 
  -6   2   4      127.06      156.98      9.82 o 
  -5   2   4     3474.84     3363.08     61.48 o 
  -4   2   4      303.78      270.02      6.77 o 
  -3   2   4     1683.66     1582.37     29.33 o 
  -2   2   4     8327.55     8386.60    123.89 o 
  -1   2   4      679.59      702.04     14.72 o 
   0   2   4     8704.62     8571.90    112.20 o 
   1   2   4     2811.06     2714.46     52.40 o 
   2   2   4     1044.31     1029.45     25.99 o 
   3   2   4     3627.07     3759.31     86.96 o 
   4   2   4       26.58       40.91      4.91 o 
   5   2   4      659.53      663.32     29.21 o 
   6   2   4      554.99      543.84     27.72 o 
 -10   3   4        1.42       18.80     10.29 o 
  -9   3   4      481.40      498.66     26.93 o 
  -8   3   4     1674.10     1617.50     60.75 o 
  -7   3   4      179.72      193.36     13.73 o 
  -6   3   4     3253.17     3089.94     62.08 o 
  -5   3   4      990.96     1012.02     35.14 o 
  -4   3   4     2791.69     2595.56     45.46 o 
  -3   3   4     7394.13     7251.02    124.73 o 
  -2   3   4      207.86      186.56      5.06 o 
  -1   3   4     6090.55     6085.87     85.16 o 
   0   3   4     2202.31     2240.42     42.80 o 
   1   3   4     1820.36     1796.79     37.07 o 
   2   3   4     2070.90     2124.10     46.26 o 
   3   3   4      175.76      189.81      9.12 o 
   4   3   4     1973.60     1942.14     58.70 o 
   5   3   4      199.08      229.96     14.88 o 
   6   3   4      279.99      278.42     17.98 o 
 -10   4   4      152.17      152.80     15.43 o 
  -9   4   4       14.02       27.84      7.21 o 
  -8   4   4       48.67       82.67      9.77 o 
  -7   4   4      664.18      675.65     30.37 o 
  -6   4   4        5.52       35.64      5.68 o 
  -5   4   4      564.29      573.33     14.65 o 
  -4   4   4      931.18      956.71     17.99 o 
  -3   4   4      202.26      242.34      7.69 o 
  -2   4   4     1054.86      973.59     16.59 o 
  -1   4   4      440.94      425.59      9.08 o 
   0   4   4      235.47      200.84      6.60 o 
   1   4   4     1583.52     1554.45     33.25 o 
   2   4   4      387.30      372.24     12.91 o 
   3   4   4       23.49       17.57      3.71 o 
   4   4   4      101.46       97.29      7.42 o 
   5   4   4      143.86      124.35      8.44 o 
   6   4   4        0.79       12.38      7.05 o 
 -10   5   4      330.54      311.18     24.17 o 
  -9   5   4      549.16      539.24     27.84 o 
  -8   5   4     1297.47     1334.92     65.72 o 
  -7   5   4       16.55       38.46      5.63 o 
  -6   5   4     3900.70     3807.09     85.87 o 
  -5   5   4     1789.89     1784.44     47.96 o 
  -4   5   4     2776.75     2581.68     43.51 o 
  -3   5   4    10039.11    10305.38    189.83 o 
  -2   5   4      156.48      148.98      5.30 o 
  -1   5   4    11503.71    11568.61    160.76 o 
   0   5   4     1977.13     1862.48     56.12 o 
   1   5   4     2883.67     2799.56     57.50 o 
   2   5   4     7017.02     7153.39    151.45 o 
   3   5   4        0.40        1.84      3.06 o 
   4   5   4     2079.04     2137.82     56.44 o 
   5   5   4      507.10      502.51     20.09 o 
   6   5   4      311.48      313.96     19.43 o 
 -10   6   4       62.09       66.85     10.92 o 
  -9   6   4        4.35       19.73      9.90 o 
  -8   6   4       26.94       53.08      8.73 o 
  -7   6   4      413.03      395.58     18.56 o 
  -6   6   4       55.73       80.78      6.07 o 
  -5   6   4     1134.86     1089.86     29.64 o 
  -4   6   4       11.67       22.14      2.42 o 
  -3   6   4      755.52      742.33     17.84 o 
  -2   6   4        2.58        4.76      1.80 o 
  -1   6   4       82.20       70.65      3.71 o 
   0   6   4      350.24      354.30      9.79 o 
   1   6   4       13.09       16.92      4.60 o 
   2   6   4      169.39      170.52      8.06 o 
   3   6   4       10.81       23.58      4.25 o 
   4   6   4        3.21        9.18      3.52 o 
   5   6   4      218.36      255.92     15.82 o 
   6   6   4       20.87       32.78      6.39 o 
  -9   7   4      525.25      528.72     30.53 o 
  -8   7   4      687.45      733.53     43.29 o 
  -7   7   4        2.34       19.08      6.10 o 
  -6   7   4     3796.14     3806.39    109.14 o 
  -5   7   4      475.70      484.40     12.25 o 
  -4   7   4     1709.40     1766.25     37.94 o 
  -3   7   4     3756.84     3672.37     91.25 o 
  -2   7   4        9.10       19.17      3.18 o 
  -1   7   4     2931.51     2802.68     48.85 o 
   0   7   4     2437.28     2421.85     47.84 o 
   1   7   4     1610.56     1606.91     35.82 o 
   2   7   4     1339.12     1294.48     40.07 o 
   3   7   4       14.11       31.09     11.22 o 
   4   7   4      996.24      963.31     30.95 o 
   5   7   4      308.83      284.98     15.09 o 
   6   7   4      140.65      114.09     11.81 o 
  -9   8   4      486.11      485.66     28.64 o 
  -8   8   4      135.75      130.50     13.31 o 
  -7   8   4     1522.15     1493.29     52.97 o 
  -6   8   4      162.69      172.93      9.78 o 
  -5   8   4     2333.71     2288.65     47.58 o 
  -4   8   4     2586.63     2612.19     50.97 o 
  -3   8   4      805.20      782.11     16.72 o 
  -2   8   4     6501.01     6761.58    108.29 o 
  -1   8   4       15.56       22.86      1.57 o 
   0   8   4     1660.07     1733.80     35.25 o 
   1   8   4     2753.28     2863.11     62.19 o 
   2   8   4      227.30      241.88     10.20 o 
   3   8   4     1623.95     1710.33     47.22 o 
   4   8   4      232.98      248.93     13.15 o 
   5   8   4      305.42      319.34     15.98 o 
   6   8   4      228.58      297.78     32.76 o 
  -9   9   4        6.19       31.75      7.37 o 
  -8   9   4      376.87      375.32     22.83 o 
  -7   9   4        4.17       21.65      6.65 o 
  -6   9   4       76.44       89.36      7.29 o 
  -5   9   4      357.48      376.13     12.85 o 
  -4   9   4      166.26      167.81      8.58 o 
  -3   9   4      730.11      821.25     34.32 o 
  -2   9   4        9.26       12.52      4.25 o 
  -1   9   4     1116.73     1099.62     24.84 o 
   0   9   4      478.71      464.28     18.44 o 
   1   9   4       35.24       29.07      2.87 o 
   2   9   4     1011.88      905.81     24.92 o 
   3   9   4        0.87       10.44      3.50 o 
   4   9   4      148.45      120.90      8.69 o 
   5   9   4      124.59       94.93     10.89 o 
  -9  10   4      183.34      198.24     16.74 o 
  -8  10   4      221.59      238.96     16.55 o 
  -7  10   4     1494.18     1561.21     49.43 o 
  -6  10   4      130.02      124.17      8.62 o 
  -5  10   4     2997.39     3019.81    112.41 o 
  -4  10   4     1819.02     1847.38     95.47 o 
  -3  10   4     1526.53     1587.61     64.43 o 
  -2  10   4     4685.95     4850.29    147.06 o 
  -1  10   4       80.40       78.85      5.29 o 
   0  10   4     3140.90     3189.18     90.28 o 
   1  10   4     1125.33     1080.29     36.82 o 
   2  10   4      392.77      448.77     21.50 o 
   3  10   4     1760.11     1729.23     58.82 o 
   4  10   4       86.07       86.77      9.76 o 
   5  10   4     1204.30     1238.52     52.81 o 
  -8  11   4       44.21       39.15      8.29 o 
  -7  11   4       15.36       25.49      5.82 o 
  -6  11   4      175.51      170.43     10.06 o 
  -5  11   4      107.78      121.40      7.18 o 
  -4  11   4      278.71      293.60     14.63 o 
  -3  11   4       38.17       45.43      5.11 o 
  -2  11   4      531.52      530.03     20.77 o 
  -1  11   4      231.67      249.22     10.03 o 
   0  11   4        0.04        2.58      3.22 o 
   1  11   4      232.50      247.33     14.91 o 
   2  11   4       48.22       85.26      9.48 o 
   3  11   4      179.74      183.50     12.52 o 
   4  11   4       38.66       52.36      8.23 o 
   5  11   4       19.73       34.36     11.70 o 
  -8  12   4       48.02       58.60     11.46 o 
  -7  12   4     1049.17      997.66     41.31 o 
  -6  12   4       50.81       79.09     13.69 o 
  -5  12   4     1587.33     1595.51     58.44 o 
  -4  12   4     1278.15     1344.26     61.68 o 
  -3  12   4      354.10      372.48     15.29 o 
  -2  12   4     1329.17     1353.09     44.65 o 
  -1  12   4      264.04      242.04     12.18 o 
   0  12   4     1326.29     1325.99     46.63 o 
   1  12   4     1064.95     1016.47     37.33 o 
   2  12   4        1.10       10.33      5.05 o 
   3  12   4      964.68      880.37     37.35 o 
   4  12   4      190.42      170.41     14.21 o 
   5  12   4       27.80       24.00      6.93 o 
  -8  13   4      280.37      279.66     22.25 o 
  -7  13   4       69.24       77.15     10.07 o 
  -6  13   4      726.92      701.45     40.67 o 
  -5  13   4      586.98      583.18     23.14 o 
  -4  13   4      793.02      775.84     31.46 o 
  -3  13   4     1786.09     1809.93     92.12 o 
  -2  13   4       35.39       48.24      5.18 o 
  -1  13   4     1793.93     1732.41     68.02 o 
   0  13   4      139.37      123.13     10.66 o 
   1  13   4      638.88      662.94     28.97 o 
   2  13   4      915.88      930.89     40.61 o 
   3  13   4        0.36        7.48      4.89 o 
   4  13   4      524.28      538.70     30.07 o 
  -7  14   4      228.24      219.37     15.97 o 
  -6  14   4      141.04      138.91     11.48 o 
  -5  14   4       55.81       75.95      7.85 o 
  -4  14   4      601.63      610.18     24.36 o 
  -3  14   4       14.50       13.64      4.26 o 
  -2  14   4      845.13      819.43     28.15 o 
  -1  14   4      183.65      141.35     12.00 o 
   0  14   4       24.54       30.60      6.68 o 
   1  14   4      356.41      323.07     20.30 o 
   2  14   4       48.77       71.70      9.54 o 
   3  14   4      233.46      194.40     15.38 o 
   4  14   4       60.27       50.23     10.50 o 
  -7  15   4        7.17        6.41      5.79 o 
  -6  15   4      736.35      721.54     39.79 o 
  -5  15   4      184.02      198.20     14.87 o 
  -4  15   4     1049.83     1049.61     42.63 o 
  -3  15   4      806.53      815.79     30.18 o 
  -2  15   4       35.92       55.35      6.36 o 
  -1  15   4     1834.01     1811.69     63.92 o 
   0  15   4      301.21      271.41     17.63 o 
   1  15   4      538.16      571.28     28.46 o 
   2  15   4      514.52      495.41     27.63 o 
   3  15   4        5.69       10.11      5.70 o 
  -6  16   4       18.40       26.36      7.49 o 
  -5  16   4       18.92       21.70      6.39 o 
  -4  16   4       11.65       12.67      5.83 o 
  -3  16   4      108.50      107.38      9.13 o 
  -2  16   4      116.39      113.58      9.12 o 
  -1  16   4        3.63       -1.16      3.57 o 
   0  16   4       99.08      108.50     10.96 o 
   1  16   4        4.69       12.19      5.70 o 
   2  16   4       46.01       64.90      9.31 o 
   3  16   4       55.25       85.39     11.83 o 
  -6  17   4      579.26      542.16     34.08 o 
  -5  17   4      158.58      158.45     16.56 o 
  -4  17   4      195.18      222.61     15.80 o 
  -3  17   4      816.38      794.07     33.18 o 
  -2  17   4        0.14        4.00      4.12 o 
  -1  17   4      507.31      528.15     28.07 o 
   0  17   4      298.12      254.81     17.20 o 
   1  17   4      124.95      132.98     12.48 o 
   2  17   4      637.01      599.65     32.73 o 
  -5  18   4      221.13      213.65     19.29 o 
  -4  18   4      190.78      266.03     70.12 o 
  -3  18   4      114.21      111.14     17.53 o 
  -2  18   4      441.44      424.45     24.15 o 
  -1  18   4        3.20       14.79      7.94 o 
   0  18   4      670.98      666.86     34.16 o 
   1  18   4       96.53       73.93     14.93 o 
  -4  19   4        0.33       12.60      9.14 o 
  -3  19   4      316.95      311.52     22.85 o 
  -2  19   4       17.57       17.25      7.63 o 
  -1  19   4       98.03      104.58     14.22 o 
   0  19   4      154.84      139.13     17.22 o 
 -10   1   5       11.58       27.44      9.41 o 
  -9   1   5      983.98     1049.38     47.17 o 
  -8   1   5      573.97      596.06     38.50 o 
  -7   1   5     1369.96     1355.56     63.90 o 
  -6   1   5     3246.65     3179.09     92.27 o 
  -5   1   5       87.28       85.12      3.94 o 
  -4   1   5     7467.12     7244.74    170.44 o 
  -3   1   5     1296.95     1300.93     29.21 o 
  -2   1   5     4279.68     4298.35     72.09 o 
  -1   1   5     4411.15     4438.67     85.07 o 
   0   1   5      186.05      193.14      6.07 o 
   1   1   5     3339.70     3324.98     68.50 o 
   2   1   5      450.28      456.16     17.42 o 
   3   1   5      416.58      403.94     19.28 o 
   4   1   5     1532.63     1535.87     54.41 o 
   5   1   5        6.75       13.96      5.49 o 
 -10   2   5      144.17      150.91     14.85 o 
  -9   2   5        2.70       22.72      7.91 o 
  -8   2   5      398.92      421.50     24.09 o 
  -7   2   5      454.03      499.55     25.89 o 
  -6   2   5      663.27      654.51     26.49 o 
  -5   2   5     1144.32     1092.41     19.97 o 
  -4   2   5       22.83       64.45      4.94 o 
  -3   2   5     3015.61     3052.18     53.64 o 
  -2   2   5      815.93      786.69     16.04 o 
  -1   2   5      146.41      148.32      5.09 o 
   0   2   5     2499.29     2522.24     55.62 o 
   1   2   5       59.03       68.17      4.48 o 
   2   2   5     1196.11     1196.58     30.21 o 
   3   2   5      964.37      968.10     33.51 o 
   4   2   5      261.34      255.63     15.41 o 
   5   2   5      280.70      297.72     18.78 o 
 -10   3   5       15.92       40.06      8.97 o 
  -9   3   5      294.30      308.79     19.48 o 
  -8   3   5      153.34      195.02     15.42 o 
  -7   3   5      426.98      436.21     20.53 o 
  -6   3   5     2043.19     1912.17     61.23 o 
  -5   3   5        5.69       22.08      5.61 o 
  -4   3   5     2137.63     2060.99     37.37 o 
  -3   3   5      706.19      740.11     16.62 o 
  -2   3   5      975.65      955.74     20.39 o 
  -1   3   5     1587.03     1553.91     25.96 o 
   0   3   5       83.08       91.94      8.42 o 
   1   3   5     1024.62     1007.07     26.13 o 
   2   3   5     1721.40     1662.28     41.45 o 
   3   3   5      300.88      271.59     12.21 o 
   4   3   5      349.34      333.57     17.96 o 
   5   3   5       74.27      102.14     10.27 o 
 -10   4   5      706.90      698.88     39.91 o 
  -9   4   5       29.10       47.10      8.99 o 
  -8   4   5     1281.69     1283.28     64.89 o 
  -7   4   5     1376.87     1383.19     52.55 o 
  -6   4   5      493.43      468.12     14.13 o 
  -5   4   5     5010.05     4812.90     97.50 o 
  -4   4   5      491.62      473.73     18.85 o 
  -3   4   5     3948.36     4050.31     91.30 o 
  -2   4   5     2771.73     2833.74     49.53 o 
  -1   4   5      867.30      913.34     22.76 o 
   0   4   5     5015.71     5147.55    107.58 o 
   1   4   5       34.87       54.05      4.96 o 
   2   4   5      815.96      858.20     24.49 o 
   3   4   5      487.23      522.40     18.03 o 
   4   4   5       33.81       49.86      8.86 o 
   5   4   5      558.74      573.45     27.55 o 
 -10   5   5       31.50       52.92     11.53 o 
  -9   5   5       10.45       16.15      5.93 o 
  -8   5   5        6.44       32.93     12.16 o 
  -7   5   5       92.65       95.06      9.52 o 
  -6   5   5       28.94       40.13      6.46 o 
  -5   5   5        9.17       57.37      7.62 o 
  -4   5   5      134.13      135.74      6.52 o 
  -3   5   5        0.66       23.06      6.31 o 
  -2   5   5        2.46       10.58      2.18 o 
  -1   5   5        0.85       18.74      4.24 o 
   0   5   5        1.05        7.02      5.62 o 
   1   5   5       56.97       70.76      5.33 o 
   2   5   5       78.70       85.24      6.70 o 
   3   5   5       37.90       48.10      5.74 o 
   4   5   5       36.86       23.64      5.45 o 
   5   5   5       10.64        5.35      4.86 o 
  -9   6   5       55.18       58.78      9.99 o 
  -8   6   5     1298.72     1298.37     66.32 o 
  -7   6   5      832.99      845.18     39.01 o 
  -6   6   5      430.00      358.29     21.95 o 
  -5   6   5     4003.70     3941.79     76.92 o 
  -4   6   5        0.84       12.22      4.35 o 
  -3   6   5     3933.91     3950.60     99.42 o 
  -2   6   5     4502.05     4440.06    103.32 o 
  -1   6   5     1690.71     1718.97     38.34 o 
   0   6   5     2952.12     2856.14     99.25 o 
   1   6   5      314.50      293.88     14.38 o 
   2   6   5     2996.65     2999.82     75.81 o 
   3   6   5     1379.34     1374.51     41.02 o 
   4   6   5      156.16      160.69     10.16 o 
   5   6   5      760.73      760.87     36.75 o 
  -9   7   5      318.55      323.91     21.94 o 
  -8   7   5        0.21        7.61      4.81 o 
  -7   7   5      239.19      243.24     15.16 o 
  -6   7   5      352.32      331.72     26.30 o 
  -5   7   5      432.30      421.05     12.28 o 
  -4   7   5     1384.43     1401.00     41.54 o 
  -3   7   5      266.28      268.51      8.57 o 
  -2   7   5      723.16      707.82     16.20 o 
  -1   7   5     1314.52     1272.03     29.73 o 
   0   7   5        5.61       13.85      3.31 o 
   1   7   5     1389.92     1463.73     37.45 o 
   2   7   5        3.73       19.27      6.02 o 
   3   7   5      616.08      675.40     24.31 o 
   4   7   5      249.87      295.15     14.56 o 
   5   7   5       29.16       39.93     14.11 o 
  -9   8   5        0.30       18.12     12.85 o 
  -8   8   5      232.78      231.18     16.22 o 
  -7   8   5      533.62      520.17     19.52 o 
  -6   8   5      166.65      160.71      9.40 o 
  -5   8   5     1513.50     1523.35     35.23 o 
  -4   8   5      432.52      430.60     14.01 o 
  -3   8   5      978.00      963.58     21.25 o 
  -2   8   5      956.46      884.62     22.86 o 
  -1   8   5        1.55        4.02      2.50 o 
   0   8   5     1710.41     1634.30     49.50 o 
   1   8   5      717.57      692.57     21.93 o 
   2   8   5      296.24      252.01     13.19 o 
   3   8   5      329.90      292.22     14.98 o 
   4   8   5        0.03       -2.28      4.15 o 
   5   8   5      234.56      236.11     21.03 o 
  -9   9   5      871.25      860.09     45.72 o 
  -8   9   5      102.26      114.96     13.20 o 
  -7   9   5      716.76      650.83     47.32 o 
  -6   9   5     1571.76     1585.69     46.51 o 
  -5   9   5        6.61       13.10      2.89 o 
  -4   9   5     1993.02     1988.43     49.97 o 
  -3   9   5      550.92      519.01     16.54 o 
  -2   9   5     1510.19     1551.94     36.12 o 
  -1   9   5     3072.72     3155.77     89.83 o 
   0   9   5      493.91      534.23     21.66 o 
   1   9   5     2055.40     2084.13     66.62 o 
   2   9   5      342.09      356.14     19.21 o 
   3   9   5      570.30      618.29     29.37 o 
   4   9   5      265.92      276.06     17.76 o 
  -9  10   5      102.08      114.40     22.83 o 
  -8  10   5        0.03        5.70      4.67 o 
  -7  10   5       59.21       71.71      7.49 o 
  -6  10   5      136.66      147.39     10.31 o 
  -5  10   5        9.65       15.25      3.53 o 
  -4  10   5       89.05       99.13      7.62 o 
  -3  10   5        0.76        1.63      2.23 o 
  -2  10   5       61.66       51.36      4.55 o 
  -1  10   5       76.37       84.57      8.34 o 
   0  10   5       13.24        3.16      3.64 o 
   1  10   5       59.80       49.88      7.36 o 
   2  10   5       66.43      103.65     10.77 o 
   3  10   5       76.36       48.66      7.86 o 
   4  10   5       24.13       34.16      7.55 o 
  -8  11   5      186.55      175.09     18.01 o 
  -7  11   5      820.22      785.38     48.32 o 
  -6  11   5      868.61      875.73     59.03 o 
  -5  11   5       64.19       80.88      7.69 o 
  -4  11   5     2341.08     2421.35     92.10 o 
  -3  11   5     1449.21     1451.07     43.97 o 
  -2  11   5     1066.02     1116.43     31.04 o 
  -1  11   5     2388.06     2301.28     74.51 o 
   0  11   5      197.70      162.11     11.31 o 
   1  11   5     2082.21     2027.93     68.36 o 
   2  11   5      512.22      457.47     22.96 o 
   3  11   5      346.26      361.10     21.31 o 
   4  11   5      628.49      611.58     32.17 o 
  -8  12   5      214.98      213.54     20.87 o 
  -7  12   5       37.70       56.84      8.78 o 
  -6  12   5        8.57       17.43      5.71 o 
  -5  12   5      508.24      474.73     23.81 o 
  -4  12   5       69.39       83.76      7.36 o 
  -3  12   5      307.58      324.42     14.48 o 
  -2  12   5      143.67      136.74      9.85 o 
  -1  12   5      231.68      260.49     14.35 o 
   0  12   5      406.46      429.04     22.31 o 
   1  12   5      126.74      110.63     13.32 o 
   2  12   5      327.07      358.58     20.35 o 
   3  12   5       54.13       80.19     11.52 o 
   4  12   5       70.98       78.04     12.74 o 
  -8  13   5       65.77       83.26     13.05 o 
  -7  13   5       31.25       27.16      7.41 o 
  -6  13   5      371.16      412.26     36.19 o 
  -5  13   5       62.90       73.71      9.13 o 
  -4  13   5      457.84      491.89     20.90 o 
  -3  13   5       99.50      103.35      8.85 o 
  -2  13   5       20.30       30.59      7.03 o 
  -1  13   5      990.81      903.41     36.72 o 
   0  13   5        0.31       10.47     14.08 o 
   1  13   5      632.06      573.71     29.09 o 
   2  13   5      168.32      149.92     13.50 o 
   3  13   5       95.19       82.03     10.83 o 
  -7  14   5      291.39      296.90     23.69 o 
  -6  14   5      715.30      685.15     49.86 o 
  -5  14   5      590.17      628.75     44.32 o 
  -4  14   5       95.12       99.77      8.83 o 
  -3  14   5     1936.28     2005.46     63.26 o 
  -2  14   5      604.83      584.82     26.84 o 
  -1  14   5      359.16      414.62     22.75 o 
   0  14   5     1274.55     1257.49     50.76 o 
   1  14   5        7.27       16.66      6.19 o 
   2  14   5      455.02      503.29     27.96 o 
   3  14   5      179.11      172.68     16.31 o 
  -7  15   5        4.60       12.07      7.68 o 
  -6  15   5       35.07       42.35      8.31 o 
  -5  15   5       26.83       33.09      7.06 o 
  -4  15   5        0.15        2.56      4.17 o 
  -3  15   5      464.14      444.37     20.85 o 
  -2  15   5        0.25        6.96      4.50 o 
  -1  15   5       81.39       81.02     10.58 o 
   0  15   5      128.20      110.48     12.05 o 
   1  15   5        0.36        7.63      5.97 o 
   2  15   5       46.90       36.09      7.95 o 
  -6  16   5       14.31       17.92      6.74 o 
  -5  16   5      721.06      678.48     34.25 o 
  -4  16   5       21.60       17.41      5.75 o 
  -3  16   5      301.41      333.49     22.79 o 
  -2  16   5      425.12      398.45     22.30 o 
  -1  16   5       40.03       58.14      9.03 o 
   0  16   5      872.44      855.76     40.01 o 
   1  16   5       97.60       91.17     12.27 o 
  -5  17   5       47.80       41.18      9.66 o 
  -4  17   5      264.67      252.68     20.33 o 
  -3  17   5       10.75       13.56      7.02 o 
  -2  17   5      314.13      306.64     21.32 o 
  -1  17   5       41.36       45.56      8.64 o 
   0  17   5       50.86       61.24      9.53 o 
   1  17   5      103.46      116.73     14.05 o 
  -4  18   5       42.39       48.07     11.56 o 
  -3  18   5      140.62      143.63     14.60 o 
  -2  18   5      400.52      351.13     24.34 o 
  -1  18   5        0.25        2.91      4.66 o 
 -10   0   6      189.33      236.54     28.25 o 
  -9   0   6      356.53      358.84     45.09 o 
  -8   0   6     1121.23     1181.02     72.49 o 
  -7   0   6       46.07       75.74     12.10 o 
  -6   0   6     3804.57     3699.00    157.34 o 
  -5   0   6      115.66      123.65      8.71 o 
  -4   0   6      243.18      242.52     10.89 o 
  -3   0   6     4892.53     4773.50    129.52 o 
  -2   0   6       54.64       53.09      5.71 o 
  -1   0   6     3484.17     3490.47    106.24 o 
   0   0   6     2631.70     2508.36    149.06 o 
   1   0   6      187.30      223.16     18.21 o 
   2   0   6     1078.94     1039.30     56.29 o 
   3   0   6       37.93       50.70     15.29 o 
   4   0   6      280.89      278.33     23.63 o 
 -10   1   6       30.23       39.92     13.29 o 
  -9   1   6      200.67      217.38     16.49 o 
  -8   1   6       12.81       63.38      9.26 o 
  -7   1   6      115.41      117.29     10.58 o 
  -6   1   6      893.37      853.82     34.61 o 
  -5   1   6        3.46       15.80      4.23 o 
  -4   1   6      552.36      519.08     22.23 o 
  -3   1   6        0.23       23.05      3.48 o 
  -2   1   6       82.22       94.79      8.42 o 
  -1   1   6      252.03      284.97      8.46 o 
   0   1   6       12.11       23.92      3.58 o 
   1   1   6      175.50      178.35     10.58 o 
   2   1   6       11.82       20.22      4.85 o 
   3   1   6       54.64       65.77      8.17 o 
   4   1   6        0.08        4.54      5.89 o 
 -10   2   6      298.49      284.68     22.40 o 
  -9   2   6      168.09      170.00     15.96 o 
  -8   2   6     1076.59     1088.56     46.92 o 
  -7   2   6        5.72       29.84      6.50 o 
  -6   2   6      844.22      796.33     21.79 o 
  -5   2   6     2498.85     2404.57     57.12 o 
  -4   2   6      474.61      485.67     13.47 o 
  -3   2   6     2359.68     2305.18     47.44 o 
  -2   2   6      562.18      563.27     14.24 o 
  -1   2   6     1403.32     1351.58     33.01 o 
   0   2   6     1279.20     1248.94     32.09 o 
   1   2   6      667.99      668.70     25.80 o 
   2   2   6     1787.82     1766.59     58.49 o 
   3   2   6       27.32       42.60      7.37 o 
   4   2   6      537.69      508.82     25.69 o 
 -10   3   6      246.43      259.05     21.57 o 
  -9   3   6      170.04      194.48     16.23 o 
  -8   3   6       10.43       21.75      8.63 o 
  -7   3   6     1212.70     1178.57     45.62 o 
  -6   3   6       23.60       36.85      4.25 o 
  -5   3   6     1958.66     1887.00     40.30 o 
  -4   3   6     1821.51     1823.57     49.70 o 
  -3   3   6       56.80       71.75      5.43 o 
  -2   3   6     3814.29     3930.27     74.61 o 
  -1   3   6      199.39      201.82      9.44 o 
   0   3   6      806.57      835.92     24.29 o 
   1   3   6     2034.31     2074.34     53.42 o 
   2   3   6       73.90       88.52      8.61 o 
   3   3   6      524.00      540.73     25.31 o 
   4   3   6      267.35      298.61     18.82 o 
 -10   4   6       15.09       31.92     12.06 o 
  -9   4   6        5.77       33.25      8.64 o 
  -8   4   6      100.74      115.65     11.54 o 
  -7   4   6       11.95       45.16      7.69 o 
  -6   4   6       72.49       79.78      5.82 o 
  -5   4   6      221.08      222.35      9.70 o 
  -4   4   6        8.75       23.94      3.31 o 
  -3   4   6      546.56      538.20     14.45 o 
  -2   4   6      189.72      189.99      7.80 o 
  -1   4   6      394.52      380.47     13.80 o 
   0   4   6      787.59      746.97     22.78 o 
   1   4   6       22.86       24.48      4.01 o 
   2   4   6      288.23      285.52     15.22 o 
   3   4   6        5.95        8.00      4.82 o 
   4   4   6       22.99       16.09      5.47 o 
  -9   5   6      847.18      831.26     44.05 o 
  -8   5   6      127.65      129.76     13.99 o 
  -7   5   6     2124.11     2058.95     73.49 o 
  -6   5   6      405.86      412.12     20.06 o 
  -5   5   6     1342.70     1322.39     31.03 o 
  -4   5   6     1834.82     1838.38     66.03 o 
  -3   5   6       94.50      113.28      7.53 o 
  -2   5   6     2689.04     2772.61     66.37 o 
  -1   5   6      788.09      798.18     23.86 o 
   0   5   6     1764.83     1861.08     49.40 o 
   1   5   6      755.88      751.82     24.40 o 
   2   5   6        0.90        3.62      5.17 o 
   3   5   6     1161.66     1174.43     43.10 o 
   4   5   6       66.38       59.81      9.47 o 
  -9   6   6       26.50       42.78      8.73 o 
  -8   6   6        5.12       16.48      7.90 o 
  -7   6   6       12.09       39.97      7.67 o 
  -6   6   6      132.52      131.87      9.25 o 
  -5   6   6      180.35      193.44      8.82 o 
  -4   6   6      289.96      310.99     11.37 o 
  -3   6   6      691.49      719.36     19.79 o 
  -2   6   6      158.10      132.53      9.06 o 
  -1   6   6      209.21      250.47     12.91 o 
   0   6   6      196.26      243.97     13.41 o 
   1   6   6       41.72       59.87      6.39 o 
   2   6   6      103.54      133.16      9.25 o 
   3   6   6        0.09       -5.29      5.29 o 
   4   6   6       39.91       72.78     12.69 o 
  -9   7   6      397.04      395.98     26.07 o 
  -8   7   6        0.62       23.03     10.24 o 
  -7   7   6      618.33      630.22     28.21 o 
  -6   7   6      664.60      631.72     21.90 o 
  -5   7   6      457.60      451.52     20.81 o 
  -4   7   6     2841.41     2865.21    118.00 o 
  -3   7   6        3.95        8.36      2.55 o 
  -2   7   6     1699.96     1664.39     41.47 o 
  -1   7   6     1215.92     1176.22     31.88 o 
   0   7   6      305.32      307.75     12.65 o 
   1   7   6     1634.80     1638.26     57.95 o 
   2   7   6       20.25       24.52      7.02 o 
   3   7   6      370.35      333.53     22.87 o 
   4   7   6      117.91      107.11     15.07 o 
  -9   8   6       61.20       66.29     10.58 o 
  -8   8   6      829.84      799.37     38.08 o 
  -7   8   6        3.39       12.15      4.88 o 
  -6   8   6      989.47      995.28     32.69 o 
  -5   8   6      524.61      502.29     15.53 o 
  -4   8   6      656.78      630.91     17.73 o 
  -3   8   6      768.94      757.49     24.46 o 
  -2   8   6        7.93       16.71      6.38 o 
  -1   8   6     1677.50     1837.94     61.27 o 
   0   8   6       28.10       52.70      7.79 o 
   1   8   6      129.65      155.32     11.88 o 
   2   8   6      445.26      486.19     24.63 o 
   3   8   6        4.68       12.31      6.42 o 
  -9   9   6       40.95       42.29     10.91 o 
  -8   9   6        7.69       24.85     13.32 o 
  -7   9   6      218.34      225.26     15.26 o 
  -6   9   6       46.64       62.06      6.85 o 
  -5   9   6       97.06       90.32      5.98 o 
  -4   9   6      178.29      166.64      9.05 o 
  -3   9   6       74.42       83.23      8.89 o 
  -2   9   6      340.20      315.33     15.91 o 
  -1   9   6       66.52       67.95      8.00 o 
   0   9   6       63.59       57.37      7.55 o 
   1   9   6      189.02      175.52     13.03 o 
   2   9   6        3.12       -0.65      4.27 o 
   3   9   6      237.74      184.05     18.91 o 
  -8  10   6      600.46      625.89     42.12 o 
  -7  10   6        4.62       16.58      7.81 o 
  -6  10   6     1127.51     1167.95     78.16 o 
  -5  10   6      850.21      755.94     56.03 o 
  -4  10   6      690.45      662.13     22.43 o 
  -3  10   6     2314.24     2293.02     72.23 o 
  -2  10   6       18.94       23.41      5.27 o 
  -1  10   6     1162.30     1204.34     42.81 o 
   0  10   6      869.57      860.91     35.83 o 
   1  10   6      273.26      309.55     18.87 o 
   2  10   6      703.91      707.58     33.24 o 
   3  10   6       78.00       76.94     12.20 o 
  -8  11   6       19.45       34.06     10.20 o 
  -7  11   6       37.58       51.86      9.53 o 
  -6  11   6        4.22       19.17      5.27 o 
  -5  11   6      205.01      232.25     29.42 o 
  -4  11   6       96.02      100.57      8.16 o 
  -3  11   6      131.96      146.08     11.87 o 
  -2  11   6      153.23      179.12     12.14 o 
  -1  11   6       42.58       51.65      7.76 o 
   0  11   6      291.05      351.40     19.79 o 
   1  11   6        3.72        8.28      4.83 o 
   2  11   6       49.43       34.22      7.33 o 
   3  11   6      302.15      391.38     27.92 o 
  -8  12   6      299.66      294.39     26.19 o 
  -7  12   6      239.14      242.99     40.21 o 
  -6  12   6      469.79      485.06     34.52 o 
  -5  12   6      793.67      768.61     33.20 o 
  -4  12   6       16.06       25.98      5.10 o 
  -3  12   6     1348.63     1343.55     50.73 o 
  -2  12   6       35.19       47.13      9.99 o 
  -1  12   6      470.21      454.01     22.88 o 
   0  12   6      631.65      561.82     28.21 o 
   1  12   6        0.97       15.19      6.79 o 
   2  12   6      428.47      400.86     25.40 o 
  -7  13   6      509.88      507.66     36.07 o 
  -6  13   6        2.48        6.22      7.12 o 
  -5  13   6      421.99      443.83     22.49 o 
  -4  13   6      140.97      145.60     12.37 o 
  -3  13   6      151.79      165.90     13.20 o 
  -2  13   6      809.89      848.20     43.41 o 
  -1  13   6       12.08       19.57      8.48 o 
   0  13   6      350.24      374.27     21.30 o 
   1  13   6      177.59      191.93     15.06 o 
   2  13   6       38.20       46.75      8.78 o 
  -7  14   6       14.29       22.56      9.92 o 
  -6  14   6      111.19      123.05     13.53 o 
  -5  14   6       62.86       70.05      9.50 o 
  -4  14   6        3.33        4.54      4.33 o 
  -3  14   6      172.77      183.79     14.70 o 
  -2  14   6       81.15       67.24      9.33 o 
  -1  14   6       43.41       49.64      9.45 o 
   0  14   6       46.08       38.61      9.79 o 
   1  14   6        0.50       -1.33      3.96 o 
  -6  15   6      165.29      148.97     14.68 o 
  -5  15   6      334.59      329.36     29.28 o 
  -4  15   6      903.18      861.70     46.74 o 
  -3  15   6        1.54       13.18     10.57 o 
  -2  15   6      622.03      621.07     35.29 o 
  -1  15   6      155.59      135.10     14.95 o 
   0  15   6      170.00      200.03     16.55 o 
   1  15   6      497.59      461.36     30.65 o 
  -5  16   6       50.77       43.80     10.16 o 
  -4  16   6       51.53       62.67     11.89 o 
  -3  16   6       37.76       38.50      8.61 o 
  -2  16   6       58.24       84.22     11.85 o 
  -1  16   6       75.77       91.03     11.39 o 
   0  16   6       16.07       21.30      9.66 o 
  -3  17   6        3.58       14.76      6.87 o 
  -2  17   6      473.98      471.10     29.06 o 
  -9   1   7      100.09      117.70     14.63 o 
  -8   1   7      494.86      467.09     26.45 o 
  -7   1   7      899.84      896.24     40.29 o 
  -6   1   7       39.84       54.44      9.52 o 
  -5   1   7     2318.76     2245.09     65.35 o 
  -4   1   7      347.87      334.50     11.83 o 
  -3   1   7     1028.58     1050.57     26.39 o 
  -2   1   7     1655.86     1643.12     36.64 o 
  -1   1   7       65.98       75.48      7.18 o 
   0   1   7     1153.12     1127.33     39.58 o 
   1   1   7      460.76      420.22     20.95 o 
   2   1   7      378.47      375.76     21.44 o 
   3   1   7      335.55      350.66     21.15 o 
  -9   2   7      207.63      204.59     16.88 o 
  -8   2   7       57.57       61.09      9.48 o 
  -7   2   7       73.72      102.67     10.98 o 
  -6   2   7      815.77      755.45     27.14 o 
  -5   2   7        0.01       14.41      5.25 o 
  -4   2   7      662.26      656.82     19.18 o 
  -3   2   7      411.15      418.56     13.58 o 
  -2   2   7      400.63      427.25     15.71 o 
  -1   2   7      615.78      624.70     20.60 o 
   0   2   7       71.88       81.37      8.31 o 
   1   2   7      217.66      252.13     14.57 o 
   2   2   7      161.76      164.06     12.92 o 
   3   2   7       76.69       95.82     10.50 o 
  -9   3   7       74.62      115.92     14.58 o 
  -8   3   7       51.86       57.91      9.17 o 
  -7   3   7      590.70      600.96     29.49 o 
  -6   3   7        7.65        7.64      3.91 o 
  -5   3   7      618.84      653.31     23.13 o 
  -4   3   7      249.94      261.27     10.82 o 
  -3   3   7      563.08      545.57     15.62 o 
  -2   3   7      554.98      549.71     19.57 o 
  -1   3   7       33.78       46.38      5.20 o 
   0   3   7      209.26      198.18     12.03 o 
   1   3   7        6.72       24.76      6.80 o 
   2   3   7        0.60        6.54      4.27 o 
   3   3   7      169.69      152.78     14.28 o 
  -9   4   7      553.89      518.89     30.30 o 
  -8   4   7      383.67      387.71     25.26 o 
  -7   4   7      232.84      244.55     17.28 o 
  -6   4   7     1014.68     1017.40     56.74 o 
  -5   4   7       19.42       20.52      4.39 o 
  -4   4   7     1416.89     1424.61     36.32 o 
  -3   4   7      849.68      854.58     22.38 o 
  -2   4   7      253.41      282.32     12.79 o 
  -1   4   7     1341.64     1371.61     39.45 o 
   0   4   7      368.80      347.11     14.86 o 
   1   4   7      781.31      816.99     33.25 o 
   2   4   7      260.24      256.57     15.38 o 
   3   4   7       47.40       50.82      8.84 o 
  -9   5   7        4.95        8.96      6.22 o 
  -8   5   7        0.44        6.86      5.62 o 
  -7   5   7        8.87       10.73      5.12 o 
  -6   5   7        1.15       23.78      5.23 o 
  -5   5   7       14.75       19.62      4.33 o 
  -4   5   7      144.04      141.09      7.52 o 
  -3   5   7       33.06       40.15      5.01 o 
  -2   5   7        6.11       12.04      3.70 o 
  -1   5   7       46.94       65.07     10.71 o 
   0   5   7       74.66       74.24      7.48 o 
   1   5   7      131.67      119.60     10.59 o 
   2   5   7        1.44        7.26      6.45 o 
   3   5   7       20.38       15.69      7.34 o 
  -9   6   7      211.52      227.75     18.81 o 
  -8   6   7      353.75      347.83     22.00 o 
  -7   6   7      386.00      363.17     21.65 o 
  -6   6   7     1338.12     1295.12     48.18 o 
  -5   6   7      100.37       98.90      7.86 o 
  -4   6   7     1383.43     1401.31     36.18 o 
  -3   6   7      745.69      696.93     23.41 o 
  -2   6   7      153.55      165.51     11.42 o 
  -1   6   7     1485.27     1482.29     44.00 o 
   0   6   7        3.64        9.34      3.90 o 
   1   6   7      609.42      580.63     25.52 o 
   2   6   7      390.40      420.08     29.94 o 
   3   6   7       29.76       54.80     12.20 o 
  -9   7   7        2.20        2.82      5.90 o 
  -8   7   7      178.86      185.74     15.27 o 
  -7   7   7      117.84      120.67     11.75 o 
  -6   7   7      194.83      198.08     13.58 o 
  -5   7   7      399.93      401.64     21.70 o 
  -4   7   7      110.89       94.82      9.68 o 
  -3   7   7      596.05      646.80     21.60 o 
  -2   7   7      185.49      202.91     10.26 o 
  -1   7   7      103.43      131.51      8.87 o 
   0   7   7      751.12      842.41     34.94 o 
   1   7   7       78.46       96.00     11.64 o 
   2   7   7      217.74      239.72     19.94 o 
  -8   8   7      218.72      219.43     20.64 o 
  -7   8   7        0.75       -0.95      4.08 o 
  -6   8   7      347.78      346.71     16.63 o 
  -5   8   7       40.21       44.25      4.50 o 
  -4   8   7      369.51      358.96     20.14 o 
  -3   8   7      571.06      539.30     26.10 o 
  -2   8   7      202.58      217.09     13.41 o 
  -1   8   7      423.37      382.83     20.22 o 
   0   8   7       96.39       92.18     10.05 o 
   1   8   7       91.82       89.13     11.42 o 
   2   8   7       94.32       87.90     12.99 o 
  -8   9   7      464.73      427.72     30.74 o 
  -7   9   7      432.63      458.47     31.16 o 
  -6   9   7       58.45       65.90      8.07 o 
  -5   9   7      744.73      736.63     25.02 o 
  -4   9   7      137.49      125.42     10.26 o 
  -3   9   7      500.72      506.25     23.22 o 
  -2   9   7      736.59      748.27     32.20 o 
  -1   9   7       72.44       73.98      9.24 o 
   0   9   7      911.29      968.22     41.12 o 
   1   9   7       47.82       59.11      9.08 o 
   2   9   7      206.14      254.19     23.63 o 
  -8  10   7        5.08       22.37      9.15 o 
  -7  10   7        0.82        8.25      6.74 o 
  -6  10   7       46.81       50.23      9.85 o 
  -5  10   7      151.17      147.62     12.14 o 
  -4  10   7        3.07        0.06      2.91 o 
  -3  10   7       56.06       50.90      7.52 o 
  -2  10   7      233.58      247.04     16.51 o 
  -1  10   7        8.01        3.25      4.11 o 
   0  10   7      120.10      101.34     11.66 o 
   1  10   7        1.64       10.25      5.36 o 
  -7  11   7      418.88      434.92     32.09 o 
  -6  11   7       21.83       34.10      7.53 o 
  -5  11   7      621.52      627.55     42.22 o 
  -4  11   7      154.34      155.51     12.66 o 
  -3  11   7      218.42      239.33     15.04 o 
  -2  11   7      857.88      815.40     35.29 o 
  -1  11   7      133.72      137.45     14.03 o 
   0  11   7      499.15      509.83     27.95 o 
   1  11   7      203.18      184.88     16.20 o 
  -7  12   7      236.75      244.70     22.33 o 
  -6  12   7      130.62      132.38     13.28 o 
  -5  12   7        9.98        1.35      5.82 o 
  -4  12   7      370.94      362.89     19.71 o 
  -3  12   7       20.10       26.98      6.74 o 
  -2  12   7       37.47       54.84      8.93 o 
  -1  12   7      128.11      174.46     14.11 o 
   0  12   7        0.31       -3.87      4.38 o 
   1  12   7      137.01      186.42     20.07 o 
  -6  13   7       27.65       39.38     10.44 o 
  -5  13   7      369.34      352.69     40.40 o 
  -4  13   7      251.95      243.67     16.80 o 
  -3  13   7       67.25       75.77      9.79 o 
  -2  13   7      396.27      353.75     25.05 o 
  -1  13   7       68.71       65.52     10.11 o 
   0  13   7      152.67      137.43     14.64 o 
  -5  14   7      105.17       92.25     12.70 o 
  -4  14   7      201.50      214.63     19.52 o 
  -3  14   7      181.82      171.70     14.57 o 
  -2  14   7      207.01      221.44     17.96 o 
  -1  14   7      439.80      448.50     27.55 o 
  -4  15   7       17.88        5.73      6.68 o 
  -3  15   7       64.39       75.52     11.42 o 
  -2  15   7       27.05       17.07      6.55 o 
  -9   0   8      388.06      372.53     41.64 o 
  -8   0   8      109.73       92.21     17.55 o 
  -7   0   8      149.52      209.36     22.49 o 
  -6   0   8      702.04      654.00     57.32 o 
  -5   0   8      270.95      281.72     16.16 o 
  -4   0   8      549.04      546.94     31.26 o 
  -3   0   8      144.09      124.11     21.15 o 
  -2   0   8      428.93      434.40     30.63 o 
  -1   0   8      560.29      524.86     34.22 o 
   0   0   8      169.65      179.34     18.33 o 
   1   0   8      491.23      502.88     37.48 o 
   2   0   8        1.35       10.82     17.54 o 
  -9   1   8        0.06       12.14      7.61 o 
  -8   1   8      234.14      210.18     17.10 o 
  -7   1   8      135.68      123.57     13.50 o 
  -6   1   8       37.58       57.22      9.51 o 
  -5   1   8      100.88      103.49      6.90 o 
  -4   1   8       62.99       72.14      6.50 o 
  -3   1   8      219.56      209.32     10.54 o 
  -2   1   8       29.82       31.62      5.48 o 
  -1   1   8        4.74       23.47      8.70 o 
   0   1   8        1.61       -3.07      3.73 o 
   1   1   8        2.57       14.10      7.91 o 
   2   1   8        3.31        7.49      5.31 o 
  -9   2   8      281.34      294.46     24.93 o 
  -8   2   8       40.55       38.71      9.58 o 
  -7   2   8      892.24      830.54     39.97 o 
  -6   2   8      144.86      151.54     10.03 o 
  -5   2   8       97.43      112.37      7.61 o 
  -4   2   8     1075.73     1035.43     31.05 o 
  -3   2   8        3.78        9.31      3.80 o 
  -2   2   8      561.21      552.37     24.50 o 
  -1   2   8      538.87      521.39     24.69 o 
   0   2   8       57.59       69.61      8.34 o 
   1   2   8      366.10      358.54     21.27 o 
  -9   3   8       30.03       33.01      9.34 o 
  -8   3   8      291.26      309.75     21.34 o 
  -7   3   8      149.59      156.85     22.11 o 
  -6   3   8      287.14      284.01     18.58 o 
  -5   3   8      423.80      418.39     15.50 o 
  -4   3   8       39.01       53.77      6.03 o 
  -3   3   8      384.46      407.52     17.08 o 
  -2   3   8       69.56       76.98      8.74 o 
  -1   3   8      625.11      682.07     30.40 o 
   0   3   8      318.23      307.00     18.32 o 
   1   3   8        1.04       13.36      6.40 o 
  -8   4   8       29.65       35.17      9.27 o 
  -7   4   8       19.67       42.62      9.17 o 
  -6   4   8       19.52       33.09      8.88 o 
  -5   4   8        8.49       17.25      3.73 o 
  -4   4   8       16.21       13.03      3.99 o 
  -3   4   8       74.86       70.15      7.70 o 
  -2   4   8       92.78       93.47      8.10 o 
  -1   4   8        4.17        8.20      6.36 o 
   0   4   8        0.59        2.44      3.94 o 
   1   4   8      136.55      110.85     11.28 o 
  -8   5   8      376.13      391.87     25.81 o 
  -7   5   8      139.88      139.97     14.08 o 
  -6   5   8      473.07      471.03     21.85 o 
  -5   5   8      909.14      869.56     26.59 o 
  -4   5   8       26.53       35.25      5.45 o 
  -3   5   8     1057.80     1105.26     37.43 o 
  -2   5   8      346.11      339.75     17.07 o 
  -1   5   8      143.79      164.89     12.89 o 
   0   5   8      664.91      652.40     36.57 o 
   1   5   8       19.79       40.03      9.23 o 
  -8   6   8       15.84       36.09     12.02 o 
  -7   6   8       80.81       88.38     11.53 o 
  -6   6   8       10.20       11.79      4.43 o 
  -5   6   8       96.09      110.36      8.78 o 
  -4   6   8       38.63       53.96      6.42 o 
  -3   6   8       61.18       65.82      6.60 o 
  -2   6   8      252.90      300.79     17.04 o 
  -1   6   8       78.13       81.84     10.39 o 
   0   6   8       64.09       83.72     12.17 o 
   1   6   8       29.93       41.69      9.54 o 
  -8   7   8      345.26      361.41     46.56 o 
  -7   7   8       67.08       67.30     11.60 o 
  -6   7   8      254.74      233.87     20.11 o 
  -5   7   8      158.60      164.78     13.98 o 
  -4   7   8        4.58       13.81     11.87 o 
  -3   7   8      697.28      702.96     30.69 o 
  -2   7   8       11.43       14.86      5.79 o 
  -1   7   8      157.63      153.29     17.19 o 
   0   7   8      234.54      227.26     21.31 o 
   1   7   8        0.09       17.39      7.41 o 
  -8   8   8       10.41       24.88     10.10 o 
  -7   8   8      203.96      230.95     34.41 o 
  -6   8   8      248.56      244.70     18.71 o 
  -5   8   8      175.95      200.67     20.04 o 
  -4   8   8      453.66      483.24     23.86 o 
  -3   8   8        3.19        4.16      4.01 o 
  -2   8   8      234.88      288.76     18.67 o 
  -1   8   8      185.64      182.90     16.04 o 
   0   8   8       63.04       90.67     18.23 o 
  -7   9   8       61.40       46.57     15.91 o 
  -6   9   8        5.87       15.25     11.39 o 
  -5   9   8      270.85      255.46     20.72 o 
  -4   9   8        5.42        9.82      5.09 o 
  -3   9   8       11.66        7.12      4.64 o 
  -2   9   8      289.28      295.10     19.74 o 
  -1   9   8       11.57       19.30      6.65 o 
   0   9   8      101.99      100.35     14.03 o 
  -7  10   8      392.27      393.66     42.78 o 
  -6  10   8      236.31      210.45     19.72 o 
  -5  10   8      115.45      129.12     15.05 o 
  -4  10   8      633.03      629.07     32.60 o 
  -3  10   8        0.09        9.22      5.15 o 
  -2  10   8      629.79      684.56     36.70 o 
  -1  10   8      130.71      135.89     13.69 o 
  -6  11   8      131.61      154.74     21.31 o 
  -5  11   8        1.23       -2.50      6.45 o 
  -4  11   8       44.00       75.19      9.85 o 
  -3  11   8       46.88       49.31      8.72 o 
  -2  11   8       21.87       18.75      7.13 o 
  -1  11   8       96.91      107.91     14.63 o 
  -5  12   8       62.16       79.17     11.81 o 
  -4  12   8      351.49      356.58     29.44 o 
  -3  12   8       27.52       27.85      7.19 o 
  -2  12   8      154.26      155.40     15.04 o 
  -8   1   9      282.79      267.17     22.64 o 
  -7   1   9       16.51       22.46      7.52 o 
  -6   1   9      408.91      403.92     23.77 o 
  -5   1   9      133.21      123.16      9.88 o 
  -4   1   9      378.79      369.91     20.68 o 
  -3   1   9      362.80      368.23     21.20 o 
  -2   1   9       58.80       71.92      9.03 o 
  -1   1   9      314.02      290.78     19.03 o 
  -8   2   9       65.91       66.02     11.55 o 
  -7   2   9      129.94      124.97     13.84 o 
  -6   2   9        0.00       -0.49      5.20 o 
  -5   2   9      118.06      132.64     10.68 o 
  -4   2   9       71.55       78.58      8.91 o 
  -3   2   9       46.40       63.69      9.15 o 
  -2   2   9      130.14      135.89     13.80 o 
  -1   2   9       88.09       83.01     10.42 o 
  -7   3   9        0.01       -0.88      6.06 o 
  -6   3   9      185.61      175.21     18.65 o 
  -5   3   9       42.30       58.32      8.02 o 
  -4   3   9       48.56       47.03      6.82 o 
  -3   3   9      137.90      126.19     11.66 o 
  -2   3   9       35.43       28.84      6.37 o 
  -1   3   9      111.55      114.58     13.43 o 
  -7   4   9      279.23      295.46     27.11 o 
  -6   4   9        0.79       -1.16      5.43 o 
  -5   4   9      329.43      321.59     20.42 o 
  -4   4   9      225.78      215.23     15.75 o 
  -3   4   9      155.98      182.78     14.32 o 
  -2   4   9      231.24      236.98     21.01 o 
  -1   4   9       63.14       92.83     12.81 o 
  -7   5   9       34.94       24.29     11.63 o 
  -6   5   9        6.26        0.94      9.88 o 
  -5   5   9        3.91        1.12      4.62 o 
  -4   5   9        8.89        9.32      4.51 o 
  -3   5   9       31.63       32.93     11.08 o 
  -2   5   9       43.60       53.44     14.71 o 
  -1   5   9        0.24        2.24      4.90 o 
  -7   6   9      300.95      301.39     33.49 o 
  -6   6   9       42.48       38.85     12.80 o 
  -5   6   9      422.66      433.64     28.76 o 
  -4   6   9      147.76      148.54     13.36 o 
  -3   6   9       76.93      105.38     14.84 o 
  -2   6   9      528.03      546.86     34.03 o 
  -1   6   9       73.56       66.69     11.02 o 
  -6   7   9      116.88      122.27     21.05 o 
  -5   7   9        8.63       14.78     13.22 o 
  -4   7   9       16.53       40.05     12.98 o 
  -3   7   9       78.25       90.08     12.29 o 
  -2   7   9       59.25       74.08     13.05 o 
  -6   8   9       10.84       10.26      9.01 o 
  -5   8   9       57.95       48.65     10.14 o 
  -4   8   9      112.74      113.56     13.68 o 
  -3   8   9       18.77       28.22      8.79 o 
  -2   8   9       97.21       97.76     19.53 o 
  -5   9   9       25.11       37.94     17.99 o 
  -4   9   9      297.84      327.57     26.50 o 
                                                 
